# Supplementary material for: Perpendicular alignment of lymphatic endothelial cells in response to spatial gradients in wall shear stress
Source: Commun Biol. 2020 Feb 6;3:57. doi: 10.1038/s42003-019-0732-8 (PMC7005002; doi:10.1038/s42003-019-0732-8)
Supplement: Supplementary file 3 — Supplementary Data 1 [file 42003_2019_732_MOESM3_ESM.xlsx]

## Sheet: Fig. 2
Fig. 2c
Tip - siCTL
t=0hrs	t=6hrs	t=12hrs	t=18hrs	t=24hrs
0.120483	-0.150226	0.21678	-0.907338	-0.730877
-0.497882	-0.572146	-0.999123	-0.887976	-0.971961
0.22971	-0.578997	-0.227331	-0.919958	-0.996999
0.554263	-0.996041	-0.644391	-0.996972	-1
-0.404822	-0.936916	-0.311672	-0.999938	-0.840377
-0.304033	-0.802817	-0.844328	-0.962975	-0.719825
-0.676876	-0.999973	-0.792715	-0.836764	-0.816138
0.999921	-0.78672	-0.999427	-0.81371	-0.748261
-0.939334	0.125333	-0.87998	-0.727533	-0.979364
-0.928096	-0.468855	-0.962028	-0.600141	-0.971714
0.377194	-0.301704	-0.95882	-0.967356	-0.704139
-0.157469	-0.415646	-0.906603	-0.97712	-0.997732
0.107999	-0.758817	-0.974527	0.503925	-0.131218
-0.785857	-0.58269	-0.570427	-0.493031	-0.977268
-0.54376	0.790796	-0.207912	-0.927836	-0.876811
-0.571	-0.465151	-0.710554	-0.693402	-0.973579
-0.246999	-0.909961	-0.708832	-0.91169	-0.359997
-0.358368	0.0861125	-0.798846	-0.866549	-0.975072
-0.189781	-0.88685	-0.796741	-0.230729	-0.891481
-0.064184	-0.986799	-0.853005	-0.958123	-0.904083
0.884418	-0.0749787	-0.998177	-0.929003	-0.199368
0.996493	-0.579281	-0.932071	-0.208936	-0.696915
-0.114937	-0.999971	-0.463296	-0.986743	0.233106
-0.765596	-0.908945	-0.799055	-0.889895	0.853551
-0.99313	0.359345	-0.253758	-0.673529	-0.999496
0.986968	0.281002	-0.429566	-0.978509	-0.993171
-0.347918	-0.47501	-0.913261	-0.583258	-0.780867
0.427358	-0.697415	-0.952555	-0.0826343	-0.960196
-0.568131	-0.991169	-0.196973	-0.481142	-0.920232
-0.998737	-0.71374	0.126372	-0.485115	-0.430196
-0.88685	-0.448383	-0.132948	-0.935691	-0.813507
-0.283011	0.0631389	-0.999496	-0.861806	-0.900471
0.23005	0.885231	-0.947546	0.1485	-0.983947
0.54581	0.295375	0.0687118	0.0760229	-0.405142
-0.965016	0.371692	0.481754	-0.824126	-0.971879
0.54376	-0.994449	-0.867765	-0.984072	-0.975381
0.90616	-0.603486	-0.796741	-0.644657	-0.920777
0.844141	-0.526362	-0.820352	-0.999063	-0.869495
0.378487	-0.0352483	-0.928096	-0.99975	-0.841699
0.89509	-0.904827	0.562661	-0.775386	-0.652892
-0.361625	0.858602	0.209619	-0.943454	-0.905421
0.991262	-0.991805	-0.607653	-0.905717	-0.127065
-0.70066	-0.471628	-0.71934	-0.997778	-0.995159
0.99863	-0.333149	-0.109387	-0.989425	-0.939094
0.102098	-0.952236	-0.226991	-0.922268	-0.251056
0.290702	-0.833114	0.497277	0.102793	-0.593419
-0.76582	-0.960585	-0.149535	-0.99509	-0.176398
-0.237177	-0.209619	-0.438371	-0.800104	-0.540534
-0.416598	0.625515	-0.918584	-0.208595	-0.673013
-0.445885	-0.999907	-0.503322	-0.990795	-0.983445
-0.8991	-0.363902	-0.267575	-0.901833	-0.999998
-0.992589	-0.744545	-0.478079	-0.976672	-0.999194
0.974527	-0.391052	-0.799055	-0.134678	-0.978867
-0.949972	-0.993729	-0.855545	-0.841133	-0.994667
-0.118751	-0.987852	-0.755853	-0.990171	-0.984257
-0.140901	-0.964741	-0.681998	0.0212914	-0.824521
0.882784	-0.992673	-0.958422	-0.757907	-0.941588
-0.0673188	-0.866549	-0.984442	-0.859852	-0.993961
-0.206546	-0.911403	-0.820152	-0.999033	-0.952874
-0.70834	-0.961358	-0.138482	-0.918446	-0.857167
-0.23005	-0.981023	-0.939214	-0.880643	-0.713495
0.973259	-0.195604	-0.553973	-0.697665	-0.898028
0.386872	-0.774944	-0.752415	-0.774061	-0.999648
0.995056	-0.869667	-0.619505	-0.706613	-0.56928
0.959215	-0.99957	-0.972288	-0.728491	-0.985229
-0.994075	-0.965473	-0.641182	-0.501511	-0.883275
-0.975611	-0.902134	-0.415011	-0.654477	-0.624698
-0.888937	-0.799475	0.45958	-0.50814	-0.893998
-0.220187	-0.984381	0.852093	-0.380425	-0.998135
-0.610145	0.368774	-0.630947	-0.604321	-0.992757
0.293039	-0.793353	-0.985938	-0.444322	-0.932576
-0.679697	-0.433659	-0.97712	-0.778681	-0.98034
-0.999657	-0.486945	-0.994631	-0.876643	-0.800731
0.853551	-0.81815	-0.767165	-0.950732	-0.973659
-0.0781111	-0.99957	-0.479305	-0.83962	-0.971797
-0.385584	0.244969	-0.790369	0.971961	-0.852275
-0.990748	-0.867245	-0.100362	0.916363	-0.800313
-0.83924	-0.422302	0.0610485	-0.992757	-0.936794
-0.417867	-0.574434	-0.985289	-0.816138	-0.999123
-0.321274	-0.533467	-0.0247811	-0.348899	-0.649713
0.522796	-0.54024	-0.583258	-0.999999	-0.993532
-0.465769	-0.875465	-0.975993	-0.746174	-0.961741
-0.344315	-0.061397	-0.980409	0.451189	-0.826492
-0.194577	-0.295375	-0.742911	-0.935814	-0.779338
-0.362926	-0.992631	-0.5373	-0.817547	-0.312998
-0.7076	-0.37493	-0.794415	-0.996917	0.455856
-0.844702	-0.997613	-0.976747	-0.245307	-0.375254
0.990171	-0.882127	-0.588068	-0.164359	-0.948766
0.030713	-0.718126	-0.820551	0.578997	-0.999289
-0.972533	-0.747334	-0.287026	-0.565543	-0.688101
0.903335	-0.214394	-0.77229	-0.759044	-0.988809
-0.948986	-0.749649	0.898181	-0.997026	-0.360648
0.974449	-0.802401	-0.249028	-0.984503	-0.404184
0.994301	-0.304033	-0.650774	-0.484504	-0.994449
-0.506034	-0.702402	-0.567269	0.0519874	-0.772734
0.181206	-0.758362	-0.293373	0.26892	-0.535532
-0.0829821	0.945632	-0.835999	-0.99846	-0.374283
-0.955072	0.922807	-0.997314	-0.667053	-0.995396
0.566406	0.525175	-0.519519	-0.441819	-0.501209
-0.00942464	-0.904976	-0.265893	-0.594261	-0.803441

## Sheet: Fig. 3
Fig. 3b						Fig. 3c
mRNA Expression						Tip - siCTL	Tip - siSELE	Tip - siCTL	Tip - siSELE	Tip - siCTL	Tip - siSELE	Tip - siCTL	Tip - siSELE	Tip - siCTL	Tip - siSELE
		Low	Actual	High		t=0hrs		t=6hrs		t=12hrs		t=18hrs		t=24hrs
siCTL (24 hrs)	SELE	0.0875559	1	0.0959575		0.120483	-0.995021	-0.150226	-0.99796	0.21678	0.801149	-0.907338	0.845448	-0.730877	0.990122
siSELE (24 hrs)	SELE	0.00713916	0.0219506	0.0105802		-0.497882	0.68531	-0.572146	-0.909236	-0.999123	0.945519	-0.887976	0.932071	-0.971961	0.939334
siCTL (48 hrs)	SELE	0.092953	1.17535	0.100936		0.22971	0.518326	-0.578997	-0.970211	-0.227331	0.250718	-0.919958	0.99986	-0.996999	0.999773
siSELE (48 hrs)	SELE	0.00591683	0.0108513	0.0130116		0.554263	-0.99962	-0.996041	-0.906897	-0.644391	0.903036	-0.996972	0.865676	-1	0.854821
						-0.404822	-0.937646	-0.936916	0.991716	-0.311672	-0.227331	-0.999938	0.979152	-0.840377	0.99313
						-0.304033	-0.978437	-0.802817	-0.992757	-0.844328	-0.282676	-0.962975	0.99766	-0.719825	0.963069
						-0.676876	-0.762217	-0.999973	-0.987248	-0.792715	0.871727	-0.836764	0.746406	-0.816138	0.938854
						0.999921	-0.931945	-0.78672	-0.990795	-0.999427	0.999743	-0.81371	0.586655	-0.748261	0.960294
						-0.939334	-0.710062	0.125333	-0.877983	-0.87998	-0.741039	-0.727533	0.864976	-0.979364	0.950081
						-0.928096	-0.996493	-0.468855	0.997515	-0.962028	-0.876811	-0.600141	0.867245	-0.971714	0.901077
						0.377194	-0.73278	-0.301704	-0.675848	-0.95882	0.432715	-0.967356	0.900774	-0.704139	0.994037
						-0.157469	-0.991761	-0.415646	-0.986458	-0.906603	-0.977046	-0.97712	0.637424	-0.997732	0.559482
						0.107999	-0.991076	-0.758817	-0.986572	-0.974527	0.999354	0.503925	0.924413	-0.131218	0.918722
						-0.785857	-0.980955	-0.58269	0.991939	-0.570427	0.945632	-0.493031	0.381393	-0.977268	0.920777
						-0.54376	-0.999194	0.790796	-0.949754	-0.207912	0.99824	-0.927836	0.970549	-0.876811	0.992883
						-0.571	-0.990024	-0.465151	-0.998684	-0.710554	-0.430196	-0.693402	0.968235	-0.973579	0.592013
						-0.246999	-0.774503	-0.909961	-0.12568	-0.708832	0.884092	-0.91169	0.766717	-0.359997	0.840377
						-0.358368	-0.927315	0.0861125	0.921863	-0.798846	0.527252	-0.866549	0.867418	-0.975072	0.704882
						-0.189781	-0.912406	-0.88685	-0.785641	-0.796741	0.00314159	-0.230729	0.960391	-0.891481	0.991076
						-0.064184	-0.973499	-0.986799	-0.794627	-0.853005	-0.835616	-0.958123	0.993845	-0.904083	0.861275
						0.884418	-0.678416	-0.0749787	-0.494549	-0.998177	-0.253083	-0.929003	0.664709	-0.199368	0.997314
						0.996493	-0.513841	-0.579281	-0.932198	-0.932071	0.419452	-0.208936	0.991308	-0.696915	0.918722
						-0.114937	-0.438371	-0.999971	0.584391	-0.463296	0.957016	-0.986743	0.895867	0.233106	0.933455
						-0.765596	-0.475624	-0.908945	0.345953	-0.799055	0.695411	-0.889895	0.662097	0.853551	0.850444
						-0.99313	-0.998923	0.359345	-0.328537	-0.253758	0.981091	-0.673529	0.623334	-0.999496	0.996666
						0.986968	-0.86445	0.281002	-0.956814	-0.429566	0.83924	-0.978509	0.504528	-0.993171	0.633921
						-0.347918	-0.798005	-0.47501	-0.390731	-0.913261	0.441819	-0.583258	0.439939	-0.780867	0.996862
						0.427358	-0.975535	-0.697415	-0.573004	-0.952555	-0.993252	-0.0826343	0.983064	-0.960196	0.94788
						-0.568131	0.943686	-0.991169	-0.896332	-0.196973	0.662881	-0.481142	0.874281	-0.920232	0.915241
						-0.998737	-0.884581	-0.71374	-0.916502	0.126372	-0.491512	-0.485115	0.945746	-0.430196	0.99734
						-0.88685	-0.982742	-0.448383	0.448071	-0.132948	-0.99734	-0.935691	0.856447	-0.813507	0.974761
						-0.283011	-0.566694	0.0631389	0.863748	-0.999496	0.963817	-0.861806	-0.135716	-0.900471	0.953085
						0.23005	-0.936427	0.885231	0.845821	-0.947546	-0.101056	0.1485	0.884906	-0.983947	0.998574
						0.54581	-0.836573	0.295375	-0.392979	0.0687118	0.617036	0.0760229	0.525769	-0.405142	0.998479
						-0.965016	0.700162	0.371692	-0.890372	0.481754	-0.830596	-0.824126	0.999982	-0.971879	0.812694
						0.54376	-0.868804	-0.994449	-0.996807	-0.867765	0.590606	-0.984072	0.832148	-0.975381	0.573004
						0.90616	-0.49879	-0.603486	-0.991939	-0.796741	0.951487	-0.644657	0.478079	-0.920777	0.74501
						0.844141	0.68531	-0.526362	-0.210642	-0.820352	0.968235	-0.999063	-0.779994	-0.869495	0.883111
						0.378487	0.556876	-0.0352483	-0.980887	-0.928096	0.722726	-0.99975	0.0345506	-0.841699	0.975611
						0.89509	-0.74803	-0.904827	0.416915	0.562661	0.928486	-0.775386	-0.999766	-0.652892	0.78391
						-0.361625	-0.942874	0.858602	-0.704139	0.209619	0.995884	-0.943454	0.966106	-0.905421	0.788226
						0.991262	-0.81835	-0.991805	0.510843	-0.607653	-0.425147	-0.905717	0.991076	-0.127065	0.895712
						-0.70066	-0.891955	-0.471628	0.611251	-0.71934	0.422618	-0.997778	0.611803	-0.995159	0.918584
						0.99863	-0.965108	-0.333149	0.620874	-0.109387	0.982613	-0.989425	0.81835	-0.939094	0.484504
						0.102098	-0.914112	-0.952236	0.650244	-0.226991	0.208936	-0.922268	-0.0429219	-0.251056	0.967445
						0.290702	0.492727	-0.833114	-0.995725	0.497277	0.506034	0.102793	0.917755	-0.593419	0.531694
						-0.76582	-0.599303	-0.960585	0.838671	-0.149535	0.668352	-0.99509	0.162293	-0.176398	0.543467
						-0.237177	-0.655268	-0.209619	0.974761	-0.438371	-0.966912	-0.800104	-0.708093	-0.540534	0.836382
						-0.416598	-0.81815	0.625515	-0.531694	-0.918584	0.998719	-0.208595	0.144356	-0.673013	-0.0951508
						-0.445885	-0.710799	-0.999907	0.73183	-0.503322	0.553682	-0.990795	0.918998	-0.983445	0.617585
						-0.8991	0.99185	-0.363902	0.994338	-0.267575	0.999427	-0.901833	0.999822	-0.999998	0.884255
						-0.992589	0.859139	-0.744545	0.466695	-0.478079	0.991123	-0.976672	0.996945	-0.999194	0.998789
						0.974527	0.992158	-0.391052	0.816541	-0.799055	0.950299	-0.134678	0.124641	-0.978867	0.996999
						-0.949972	0.679441	-0.993729	-0.086808	-0.855545	0.927315	-0.841133	0.864801	-0.994667	0.951594
						-0.118751	0.938613	-0.987852	0.772734	-0.755853	0.999795	-0.990171	0.99957	-0.984257	0.948213
						-0.140901	0.967885	-0.964741	0.998301	-0.681998	0.983571	0.0212914	0.998702	-0.824521	0.969616
						0.882784	0.771847	-0.992673	0.942874	-0.958422	0.973817	-0.757907	0.99889	-0.941588	0.918308
						-0.0673188	0.0129151	-0.866549	0.874281	-0.984442	0.599303	-0.859852	0.970716	-0.993961	0.961646
						-0.206546	0.320613	-0.911403	0.958323	-0.820152	0.992202	-0.999033	0.999956	-0.952874	0.990413
						-0.70834	-0.312003	-0.961358	0.981893	-0.138482	0.999788	-0.918446	0.999758	-0.857167	0.99945
						-0.23005	0.909381	-0.981023	0.456787	-0.939214	0.975304	-0.880643	0.975611	-0.713495	0.997441
						0.973259	0.965926	-0.195604	0.639573	-0.553973	0.907338	-0.697665	0.979505	-0.898028	0.997515
						0.386872	0.996862	-0.774944	0.999959	-0.752415	0.886527	-0.774061	0.989526	-0.999648	0.999842
						0.995056	0.573004	-0.869667	0.46793	-0.619505	-0.109734	-0.706613	0.999781	-0.56928	0.937282
						0.959215	-0.919821	-0.99957	0.974605	-0.972288	0.83924	-0.728491	0.973817	-0.985229	0.872411
						-0.994075	0.790796	-0.965473	0.891955	-0.641182	0.999379	-0.501511	0.363576	-0.883275	0.982353
						-0.975611	0.124641	-0.902134	0.999903	-0.415011	0.971632	-0.654477	0.862867	-0.624698	0.993373
						-0.888937	0.985938	-0.799475	0.522499	0.45958	0.999639	-0.50814	0.999971	-0.893998	0.999945
						-0.220187	0.945972	-0.984381	-0.695411	0.852093	0.940762	-0.380425	0.995125	-0.998135	0.993572
						-0.610145	0.883602	0.368774	0.938131	-0.630947	0.9996	-0.604321	0.999758	-0.992757	0.999517
						0.293039	-0.312998	-0.793353	0.973817	-0.985938	0.994703	-0.444322	0.983634	-0.932576	0.965654
						-0.679697	0.932702	-0.433659	0.998177	-0.97712	0.992027	-0.778681	0.998648	-0.98034	0.983445
						-0.999657	-0.855002	-0.486945	0.999971	-0.994631	0.26892	-0.876643	0.810246	-0.800731	0.989016
						0.853551	-0.102793	-0.81815	0.993413	-0.767165	0.339066	-0.950732	0.979081	-0.973659	0.99999
						-0.0781111	0.838861	-0.99957	0.929133	-0.479305	0.810246	-0.83962	0.99962	-0.971797	0.895712
						-0.385584	-0.182922	0.244969	0.600699	-0.790369	0.81533	0.971961	-0.83924	-0.852275	0.579281
						-0.990748	-0.314655	-0.867245	0.959117	-0.100362	0.983508	0.916363	0.849709	-0.800313	0.999934
						-0.83924	-0.469472	-0.422302	0.610145	0.0610485	0.835424	-0.992757	0.891165	-0.936794	0.839051
						-0.417867	0.982613	-0.574434	0.930801	-0.985289	0.82274	-0.816138	0.00907559	-0.999123	0.782173
						-0.321274	0.984747	-0.533467	0.99961	-0.0247811	-0.613734	-0.348899	0.768284	-0.649713	0.998923
						0.522796	0.971384	-0.54024	0.287695	-0.583258	0.50513	-0.999999	0.617311	-0.993532	0.99826
						-0.465769	0.801567	-0.875465	0.91496	-0.975993	0.944491	-0.746174	0.994703	-0.961741	0.999249
						-0.344315	0.998789	-0.061397	-0.720067	-0.980409	0.99975	0.451189	0.627148	-0.826492	0.999354
						-0.194577	0.961932	-0.295375	0.797163	-0.742911	0.99543	-0.935814	0.737984	-0.779338	0.921321
						-0.362926	0.658689	-0.992631	-0.184294	-0.5373	0.994301	-0.817547	0.99993	-0.312998	0.580987
						-0.7076	0.901983	-0.37493	-0.414693	-0.794415	0.889895	-0.996917	0.809427	0.455856	0.831567
						-0.844702	0.273959	-0.997613	-0.864976	-0.976747	-0.927706	-0.245307	0.861097	-0.375254	0.730401
						0.990171	0.474703	-0.882127	0.989626	-0.588068	-0.816138	-0.164359	0.759044	-0.948766	0.804479
						0.030713	0.392016	-0.718126	0.758817	-0.820551	-0.628235	0.578997	0.995529	-0.999289	0.967709
						-0.972533	0.85896	-0.747334	-0.0645323	-0.287026	-0.299374	-0.565543	0.590042	-0.688101	0.988547
						0.903335	0.90453	-0.214394	0.994301	-0.77229	0.992589	-0.759044	0.999341	-0.988809	0.396187
						-0.948986	-0.828452	-0.749649	0.793353	0.898181	-0.850077	-0.997026	-0.366176	-0.360648	0.288363
						0.974449	0.428935	-0.802401	0.875296	-0.249028	-0.164015	-0.984503	0.979223	-0.404184	0.976145
						0.994301	0.811676	-0.304033	0.821547	-0.650774	0.984625	-0.484504	-0.0857647	-0.994449	0.990936
						-0.506034	0.953085	-0.702402	-0.189781	-0.567269	0.993611	0.0519874	0.989974	-0.772734	0.969872
						0.181206	0.846565	-0.758362	0.435545	-0.293373	0.995884	0.26892	0.676105	-0.535532	0.97712
						-0.0829821	0.997416	0.945632	0.99313	-0.835999	-0.00383971	-0.99846	-0.267575	-0.374283	0.737513
						-0.955072	0.875296	0.922807	0.969872	-0.997314	-0.151261	-0.667053	0.0735863	-0.995396	0.988228
						0.566406	0.942174	0.525175	0.751725	-0.519519	-0.0289684	-0.441819	0.855545	-0.501209	0.912549
						-0.00942464	0.562083	-0.904976	0.996694	-0.265893	0.986799	-0.594261	0.910828	-0.803441	0.6323

## Sheet: Fig. 4
Fig. 4c					Fig. 4d
Tip - siCTL	Tip - siSELE	Middle - siCTL	Middle - siSELE		mRNA Expression
Norm. CTNF	Norm. CTNF	Norm. CTNF	Norm. CTNF				Low	Actual	High
1.95509	2.38669	1.25612	1.06552		siCTL (24 hrs)	FOXC2	0.0880217	1	0.0965173
1.91848	1.20838	1.14852	1.72713		siSELE (24 hrs)	FOXC2	0.256345	0.977955	0.347409
1.90805	1.58248	1.64019	1.50208		siCTL (48 hrs)	FOXC2	0.279557	1.24148	0.360803
1.70433	1.43199	2.16828	1.80147		siSELE (48 hrs)	FOXC2	0.416887	1.35203	0.602734
2.28555	2.21586	2.33651	1.54371
2.0196	1.46597	2.68349	1.60918
2.56909	1.90308	2.50783	1.57971
1.89073	1.78231	2.32135	1.75541
1.83648	1.64838	1.93245	1.74012
2.45166	1.58321	1.60893	2.52696
1.69844	1.64002	2.02803	1.81291
1.87726	1.72597	1.11645	1.21787
1.60644	1.62381	1.60647	1.07412
2.63486	1.50296	0.441653	1.23511
1.47	1.45088	0.696136	1.238
1.66076	1.20647	0.984275	1.3612
1.58823	1.57113	0.656966	0.751175
2.12801	1.80514	0.0628183	0.701972
1.79508	1.73364	0.183196	1.20222
2.5562	1.88931	0.333127	1.07949
2.12994	0.750227	0.0353442	1.69874
1.60051	1.2517	0.134691	1.95782
1.6154	1.64173	0.0583889	1.67493
2.48193	1.07875	0.106781	1.82542
2.30603	1.02702	0.55343	1.86754
2.07729	1.27316	0.421265	1.93655
1.99218	1.16035	0.909618	2.3717
1.88177	1.15776	0.852525	2.12533
2.85505	0.982476	0.9141	2.19657
2.33415	1.20438	0.96316	2.05562
2.86926	1.18809	0.702262	1.85178
1.77815	1.62211	0.498755	2.09842
3.73154	2.14403	0.653175	2.30191
2.2947	1.9621	0.527742	2.16986
2.43493	1.37055	0.457066	1.99089
2.74283	1.39553	0.71619	1.792
3.19569	1.6118	0.776419	1.43266
2.69314	1.41934	0.808929	1.18225
2.35784	1.55216	1.17732	1.10998
4.64448	2.29073	1.02	1.27308
0.961008	2.63181
0.98141	2.24337
1.44402	2.24173
1.71886	1.98205
1.61137	1.08582
1.557	1.14521
1.57664	1.31493
2.16541	1.33733
1.20713	1.25143
1.22062	0.873773
0.945902	0.912611
1.53599	1.19735
1.05066	1.30244
1.05302	1.82764
1.52413	1.33363
1.21021	1.53001
1.05026	1.74073
1.23811	1.33724
1.81352	1.53982
1.00266	1.61469
0.632771	1.52637
1.08528	1.08903
0.910721	1.25291
1.06906	1.25111
1.17916	1.34578
1.13013	1.11679
1.18113	1.29763
1.36176	1.20112
1.5722	1.37005
0.998294	1.04572
1.31785	1.55712
1.36166	1.1238
1.35542	1.18823
1.42433	1.61536
1.49938	1.47964
1.99267	2.02035
1.58339	1.3794
2.00196	2.33547
1.52616	1.6469
1.6331	1.30021

## Sheet: Fig. S3
Supplementary Fig. 3b						Supplementary Fig. 3c						Supplementary Fig. 3d
Left - siCTL						Right - siCTL						Tip - Flow	Tip - No Flow	Tip - Flow	Tip - No Flow	Tip - Flow	Tip - No Flow	Tip - Flow	Tip - No Flow	Tip - Flow	Tip - No Flow
t=0hrs	t=6hrs	t=12hrs	t=18hrs	t=24hrs		t=0hrs	t=6hrs	t=12hrs	t=18hrs	t=24hrs		t=0hrs		t=6hrs		t=12hrs		t=18hrs		t=24hrs
0.809222	0.990219	0.989876	0.90807	-0.179489		-0.864275	-0.724172	0.944147	-0.93801	-0.985938		0.120483	0.487555	-0.150226	0.321935	0.21678	-0.141938	-0.907338	-0.902585	-0.730877	-0.987248
0.988756	0.867245	0.912977	-0.658164	-0.457408		-0.974761	-0.792928	-0.349226	-0.46051	-0.995056		-0.497882	-0.956814	-0.572146	0.285019	-0.999123	-0.447135	-0.887976	0.980064	-0.971961	-0.233785
0.539359	0.150226	0.992158	0.985109	0.635		-0.86003	-0.630134	-0.998955	-0.909961	-0.592294		0.22971	-0.038039	-0.578997	-0.400029	-0.227331	-0.439626	-0.919958	0.267911	-0.996999	-0.479305
0.258482	0.888617	0.151606	0.821547	-0.670944		-0.918032	-0.973738	0.462368	-0.882784	-0.843579		0.554263	-0.939931	-0.996041	0.866549	-0.644391	-0.51414	-0.996972	0.804687	-1	0.530511
0.407693	0.916781	-0.907631	0.688101	0.538477		-0.205179	-0.523986	-0.011868	-0.999063	-0.0328063		-0.404822	0.356086	-0.936916	0.963444	-0.311672	-0.142974	-0.999938	-0.919684	-0.840377	-0.947657
0.332161	0.269928	0.0237342	0.44401	0.038039		-0.970296	-0.627963	-0.590324	-0.737041	-0.889576		-0.304033	0.324908	-0.802817	-0.983445	-0.844328	-0.501511	-0.962975	-0.44651	-0.719825	0.203129
0.974683	-0.518027	0.972776	0.868112	-0.124987		-0.995529	-0.91496	-0.917199	0.555715	-0.288698		-0.676876	-0.311672	-0.999973	0.855364	-0.792715	0.515337	-0.836764	-0.316311	-0.816138	-0.254771
0.792503	-0.807578	0.910828	0.351842	0.430196		-0.973976	-0.440253	-0.942874	-0.935073	-0.899253		0.999921	-0.884906	-0.78672	-0.909961	-0.999427	0.265893	-0.81371	0.0728901	-0.748261	-0.99766
-0.994412	-0.993572	0.321605	0.971714	0.416281		-0.541415	-0.729446	-0.936182	-0.519817	-0.87998		-0.939334	-0.14021	0.125333	-0.518027	-0.87998	0.803649	-0.727533	-0.630405	-0.979364	-0.951594
-0.918308	0.167113	-0.190809	-0.766493	-0.660002		0.34038	0.0143112	-0.985348	-0.705624	-0.878817		-0.928096	-0.807784	-0.468855	0.724894	-0.962028	0.751264	-0.600141	-0.991805	-0.971714	-0.930928
0.975072	-0.170897	-0.514739	-0.972288	-0.275973		-0.594823	-0.984196	-0.298041	-0.559482	-0.241244		0.377194	0.609038	-0.301704	0.921457	-0.95882	-0.98136	-0.967356	0.645191	-0.704139	0.314987
-0.983508	-0.137445	0.712026	0.951702	-0.558614		-0.999781	-0.922538	-0.238194	-0.397148	-0.925077		-0.157469	-0.0450143	-0.415646	0.659215	-0.906603	-0.956407	-0.97712	0.331503	-0.997732	0.993333
-0.451812	0.457098	0.989726	0.986112	0.20996		-0.906308	-0.905569	-0.887976	-0.867939	-0.878317		0.107999	-0.183265	-0.758817	-0.284685	-0.974527	0.988121	0.503925	0.990936	-0.131218	0.866549
-0.3933	0.859852	0.991805	0.971384	-0.49879		-0.624698	0.962692	-0.984747	-0.99734	-0.497277		-0.785857	0.489382	-0.58269	0.919684	-0.570427	-0.888136	-0.493031	0.490904	-0.977268	0.997778
-0.551937	0.922403	0.937525	-0.89431	0.630676		-0.991626	0.582123	-0.980478	-0.978509	-0.430511		-0.54376	0.997916	0.790796	0.615111	-0.207912	-0.582974	-0.927836	0.907044	-0.876811	0.634461
0.887011	0.924146	0.972125	0.666272	0.631759		-0.975304	-0.548731	-0.910684	0.364552	-0.390088		-0.571	-0.647322	-0.465151	0.0321085	-0.710554	-0.78672	-0.693402	-0.940407	-0.973579	-0.999842
0.774282	0.814318	-0.234124	0.781085	-0.260842		-0.479305	-0.972451	-0.399709	-0.992841	-0.563814		-0.246999	0.62388	-0.909961	0.488469	-0.708832	-0.359671	-0.91169	-0.74988	-0.359997	0.0282706
0.363251	-0.079851	0.627963	-0.536121	-0.479917		-0.914112	-0.998005	-0.991353	-0.483282	-0.0321085		-0.358368	-0.189095	0.0861125	0.975458	-0.798846	-0.0387366	-0.866549	-0.855726	-0.975072	0.518922
0.988068	0.646257	0.076719	-0.0551244	0.256121		-0.845075	-0.962503	-0.276644	-0.781738	-0.262863		-0.189781	-0.857347	-0.88685	-0.395546	-0.796741	-0.0335041	-0.230729	-0.962218	-0.891481	-0.38655
0.666272	0.527252	-0.709079	0.185324	0.998402		-0.35739	0.184981	-0.633111	-0.932702	-0.876138		-0.064184	-0.994703	-0.986799	-0.991716	-0.853005	-0.704634	-0.958123	-0.636348	-0.904083	-0.928615
0.952236	0.612079	-0.0146602	-0.573576	0.952768		-0.989626	-0.935321	-0.938372	-0.56035	0.998702		0.884418	0.995529	-0.0749787	0.523094	-0.998177	-0.999289	-0.929003	0.489078	-0.199368	0.506937
0.966912	0.998772	-0.48481	0.534352	0.828647		-0.941353	-0.523094	-0.600699	-0.999276	0.231408		0.996493	0.865676	-0.579281	-0.822541	-0.932071	-0.617036	-0.208936	-0.798005	-0.696915	-0.0840257
0.979785	0.999917	-0.428935	0.309681	0.934826		-0.979294	-0.993493	0.531399	-0.983508	0.0205934		-0.114937	0.798005	-0.999971	-0.91496	-0.463296	-0.467621	-0.986743	0.581839	0.233106	-0.647322
-0.15609	0.999496	0.0760229	0.629592	0.0739344		-0.499395	0.442445	-0.984442	-0.929133	-0.832921		-0.765596	-0.651304	-0.908945	0.993007	-0.799055	-0.978365	-0.889895	-0.548439	0.853551	-0.973499
-0.647854	0.972857	-0.0195464	-0.0579125	-0.181549		-0.881138	-0.135716	-0.983127	-0.238533	-0.856627		-0.99313	-0.436174	0.359345	0.836382	-0.253758	-0.904381	-0.673529	0.057564	-0.999496	-0.807578
0.842076	0.613459	0.560061	-0.227671	0.107305		-0.878817	0.84264	-0.70834	-0.894154	-0.974994		0.986968	-0.136061	0.281002	0.277315	-0.429566	-0.858781	-0.978509	0.951164	-0.993171	0.860208
0.413422	-0.995529	0.601257	0.766941	0.428304		0.595103	-0.896332	-0.664448	-0.361625	-0.907191		-0.347918	-0.20142	-0.47501	0.852822	-0.913261	-0.990413	-0.583258	-0.75631	-0.780867	-0.89695
-0.150226	-0.934453	-0.776706	0.667313	0.937282		0.414376	-0.0791551	-0.933955	-0.687595	-0.996164		0.427358	-0.949863	-0.697415	-0.431456	-0.952555	0.863748	-0.0826343	-0.946762	-0.960196	0.550772
0.916642	-0.930161	0.0143112	0.57186	0.824324		0.595664	-0.0342018	-0.999517	-0.744078	0.643857		-0.568131	0.994338	-0.991169	0.865326	-0.196973	-0.826295	-0.481142	0.237516	-0.920232	-0.212689
0.521308	-0.0160563	0.998113	-0.18601	-0.884092		-0.925871	-0.000698132	-0.907338	-0.930418	-0.868632		-0.998737	0.929262	-0.71374	0.216099	0.126372	-0.804064	-0.485115	-0.0617454	-0.430196	0.668092
0.997079	0.985467	0.9151	0.285019	0.932828		-0.549898	-0.933205	-0.874958	-0.872581	-0.990413		-0.88685	-0.284685	-0.448383	-0.747566	-0.132948	-0.719582	-0.935691	0.0411781	-0.813507	0.849893
0.885231	-1	0.992546	0.933079	0.722002		0.78887	-0.898181	-0.50814	-0.979715	0.532876		-0.283011	0.208936	0.0631389	-0.0401318	-0.999496	-0.882455	-0.861806	-0.996345	-0.900471	0.137445
0.577858	0.833114	-0.959707	0.999727	0.99957		-0.816138	-0.50844	-0.535532	0.920914	-0.970127		0.23005	0.873262	0.885231	-0.447759	-0.947546	0.5373	0.1485	-0.877481	-0.983947	-0.700162
0.360322	-0.992418	0.21303	-0.181549	0.871898		-0.456477	-0.979364	-0.486945	-0.989776	-0.903036		0.54581	0.745243	0.295375	0.595664	0.0687118	-0.586938	0.0760229	-0.411196	-0.405142	-0.221548
-0.905272	0.996434	0.994264	0.43743	0.978724		-0.979994	-0.146774	-0.997185	0.81533	-0.864801		-0.965016	0.0607001	0.371692	0.986343	0.481754	-0.71129	-0.824126	-0.583825	-0.971879	-0.890213
0.842264	-0.427042	0.0725419	0.93245	0.79653		0.823533	-0.590324	-0.95424	0.100709	-0.737513		0.54376	-0.954968	-0.994449	0.583258	-0.867765	0.05617	-0.984072	-0.900319	-0.975381	-0.191837
0.830984	-0.0244322	0.984808	-0.0411781	-0.285354		-0.164015	0.814116	-0.862337	0.665491	0.0467578		0.90616	-0.604599	-0.603486	-0.871727	-0.796741	0.85026	-0.644657	0.768507	-0.920777	0.120137
0.730162	0.592576	0.990122	0.892586	0.984442		0.0418757	-0.386872	0.0739344	-0.625243	0.876643		0.844141	0.157124	-0.526362	0.266229	-0.820352	-0.814723	-0.999063	-0.649979	-0.869495	-0.337424
-0.999877	-0.0540788	0.98796	-0.905569	-0.51444		0.857886	-0.534057	-0.985229	-0.16608	-0.988861		0.378487	0.22291	-0.0352483	-0.557455	-0.928096	-0.936672	-0.99975	-0.997441	-0.841699	-0.172617
0.819952	0.975917	0.905124	0.896177	-0.964465		0.453679	0.933705	-0.48481	0.672238	-0.953085		0.89509	0.0840257	-0.904827	-0.766493	0.562661	-0.506937	-0.775386	0.667313	-0.652892	-0.263873
0.38494	-0.994151	0.979435	0.628506	-0.48053		-0.870356	-0.795896	-0.89772	-0.996195	0.736333		-0.361625	-0.992289	0.858602	0.785425	0.209619	-0.92428	-0.943454	-0.303368	-0.905421	0.806754
-0.78391	-0.657375	0.909236	0.764246	-0.75471		-0.930673	0.194234	0.985703	-0.599024	-0.780867		0.991262	0.960488	-0.991805	0.708093	-0.607653	-0.982025	-0.905717	-0.950299	-0.127065	-0.528735
0.540534	0.990268	-0.919273	0.982287	0.886204		-0.922538	-0.0954983	0.998198	-0.864275	-0.349226		-0.70066	0.0558215	-0.471628	-0.634731	-0.71934	-0.865851	-0.997778	-0.908362	-0.995159	0.734441
0.598185	-0.4602	0.659477	0.980819	0.990461		-0.242938	-0.989526	0.46051	-0.432086	-0.76582		0.99863	0.0167544	-0.333149	0.868285	-0.109387	0.999854	-0.989425	0.962313	-0.939094	-0.999956
0.611803	0.854821	-0.487555	-0.891007	0.00802843		0.99959	0.864801	-0.177428	-0.426095	-0.133986		0.102098	-0.40578	-0.952236	0.920641	-0.226991	-0.79229	-0.922268	-0.989776	-0.251056	-0.699164
0.93655	0.285019	0.970464	0.764472	0.638499		-0.635809	-0.988704	-0.243615	0.0875035	-0.544346		0.290702	0.79505	-0.833114	0.674818	0.497277	0.0537303	0.102793	0.887011	-0.593419	0.998198
0.250042	0.608207	0.0219894	0.902886	-0.549023		-0.674818	-0.449319	-0.488774	0.10557	0.169866		-0.76582	-0.40578	-0.960585	-0.570714	-0.149535	-0.997365	-0.99509	-0.709079	-0.176398	-0.301039
-0.931183	-0.202104	0.771403	0.551646	-0.364552		-0.402587	-0.198684	-0.610975	-0.779994	-0.877314		-0.237177	-0.135716	-0.209619	-0.435231	-0.438371	-0.875127	-0.800104	0.649979	-0.540534	-0.893998
0.367151	0.227331	0.484199	-0.0864602	0.587503		-0.851544	-0.694658	-0.408012	-0.989425	-0.441193		-0.416598	0.825311	0.625515	0.48206	-0.918584	-0.993807	-0.208595	-0.511443	-0.673013	0.525175
-0.382683	0.925607	-0.0373414	0.850811	-0.817145		0.944262	-0.798215	-0.396507	-0.942525	-0.338738		-0.445885	-0.793141	-0.999907	0.816944	-0.503322	-0.079503	-0.990795	-0.171585	-0.983445	-0.447135
-0.0826343	-0.902435	0.0104718	-0.991805	-0.343987		-0.166425	-0.08333	-0.214394	-0.640914	-0.952979		-0.8991	-0.450254	-0.363902	-0.892586	-0.267575	-0.139519	-0.901833	0.0474551	-0.999998	-0.00733032
0.358368	0.985049	0.0784591	-0.992924	-0.999984		-0.849893	-0.437116	-0.602651	-0.70066	-0.912263		-0.992589	0.351515	-0.744545	-0.566981	-0.478079	-0.978796	-0.976672	0.39041	-0.999194	-0.976522
-0.515337	-0.781085	-0.228691	0.985467	-0.997466		0.900926	-0.981427	-0.439939	-0.427673	-0.752185		0.974527	-0.963817	-0.391052	-0.956305	-0.799055	-0.0638356	-0.134678	-0.839051	-0.978867	0.297042
0.640646	-0.657901	-0.206546	-0.999991	-0.089242		-0.462368	-0.974291	-0.332161	-0.00139626	-0.480223		-0.949972	-0.824521	-0.993729	-0.767836	-0.855545	-0.984625	-0.841133	0.0854169	-0.994667	-0.880973
0.81371	-0.319621	-0.956203	-0.962975	-0.920505		-0.973659	-0.921728	-0.999971	-0.472858	-0.921998		-0.118751	-0.968148	-0.987852	0.326558	-0.755853	-0.752185	-0.990171	-0.42862	-0.984257	-0.107999
-0.62388	0.889416	-0.988494	-0.998702	-0.868632		0.910684	-0.974213	-0.634731	-0.0854169	-0.493031		-0.140901	-0.305363	-0.964741	-0.448071	-0.681998	-0.477159	0.0212914	0.881303	-0.824521	-0.634191
-0.336767	-0.226311	-0.359997	-0.912692	0.762443		-0.851178	-0.964557	0.199368	0.0627905	-0.717154		0.882784	0.00523596	-0.992673	-0.94357	-0.958422	-0.929776	-0.757907	0.568418	-0.941588	-0.741039
-0.888136	0.99993	-0.912263	-0.836764	-0.549023		0.446198	0.110428	-0.995627	-0.988282	-0.373959		-0.0673188	0.371368	-0.866549	-0.966734	-0.984442	-0.578427	-0.859852	0.72176	-0.993961	-0.0951508
-0.985049	0.890372	-0.113897	-0.175367	-0.441819		-0.657375	-0.990268	-0.706613	-0.997983	-0.957923		-0.206546	-0.999773	-0.911403	0.804479	-0.820152	-0.784993	-0.999033	-0.841699	-0.952874	-0.370395
0.0129151	0.301704	-0.658952	-0.875127	-0.975304		-0.584108	-0.547563	-0.996164	-0.864626	-0.780212		-0.70834	-0.98708	-0.961358	0.888937	-0.138482	-0.353475	-0.918446	-0.872922	-0.857167	0.803441
-0.74687	-0.0989724	-0.94357	-0.241244	-0.904083		-0.323917	0.630676	-0.993923	-0.707107	-0.539653		-0.23005	-0.962408	-0.981023	0.994986	-0.939214	0.0457117	-0.880643	-0.979994	-0.713495	-0.0600033
-0.750573	-0.269256	-0.708586	-0.852822	-0.825902		-0.851361	-0.880477	-0.196973	-0.947098	-0.312667		0.973259	-0.915663	-0.195604	-0.861452	-0.553973	0.719097	-0.697665	-0.807578	-0.898028	-0.83924
-0.942057	-0.169177	-0.741976	-0.64011	-0.93245		0.276308	-0.547563	-0.0439681	0.374283	-0.869667		0.386872	-0.776267	-0.774944	-0.953927	-0.752415	-0.655268	-0.774061	-0.673529	-0.999648	0.117017
0.922538	-0.410878	-0.997613	-0.258819	-0.625515		-0.966016	-0.759271	0.521605	0.100362	-0.648917		0.995056	0.121176	-0.869667	0.470088	-0.619505	-0.707847	-0.706613	-0.223931	-0.56928	-0.597065
0.992715	-0.775386	0.183951	-0.769622	-0.848972		-0.615111	-0.876307	-0.924945	-0.98209	-0.657112		0.959215	-0.743845	-0.99957	0.329196	-0.972288	-0.061397	-0.728491	0.0864602	-0.985229	-0.990365
0.942291	-0.89164	-0.359671	-0.998301	-0.755167		0.821547	-0.479611	-0.780649	-0.555425	-0.253758		-0.994075	-0.972937	-0.965473	-0.472858	-0.641182	-0.989576	-0.501511	0.982418	-0.883275	-0.64812
-0.608484	-0.320282	-0.826098	-0.823731	-0.0275727		-0.204838	0.988335	-0.858423	-0.989876	-0.696163		-0.975611	-0.83079	-0.902134	-0.875127	-0.415011	-0.263536	-0.654477	-0.552519	-0.624698	0.57186
-0.150571	0.597065	0.790155	-0.282007	0.355107		0.797584	0.611803	-0.982935	-0.434602	-0.427989		-0.888937	-0.990983	-0.799475	0.954449	0.45958	0.0861125	-0.50814	-0.751494	-0.893998	-0.946986
0.389445	-0.81533	0.998499	-0.819152	-0.609869		-0.987414	0.316974	-0.992115	-0.72369	-0.858423		-0.220187	0.14332	-0.984381	-0.311008	0.852093	-0.794838	-0.380425	-0.524283	-0.998135	-0.218484
-0.380748	-0.0048869	0.172273	-0.802401	-0.997916		-0.412469	-0.991169	-0.876978	-0.00279252	-0.0230363		-0.610145	-0.875802	0.368774	0.526362	-0.630947	-0.168145	-0.604321	-0.0669705	-0.992757	0.0205934
-0.883439	-0.887494	-0.771403	-0.105223	-0.797163		-0.994881	-0.712271	-0.900319	-0.630134	0.399709		0.293039	0.177085	-0.793353	-0.99601	-0.985938	-0.685564	-0.444322	-0.818551	-0.932576	-0.288363
-0.307024	-0.410241	0.190124	-0.841133	-0.949754		-0.241922	-0.141247	-0.964741	-0.938493	-0.872411		-0.679697	-0.807372	-0.433659	0.874958	-0.97712	-0.546687	-0.778681	-0.701158	-0.98034	-0.992757
-0.544932	0.69315	-0.111469	0.112856	-0.290368		0.314987	-0.993292	-0.611803	-0.347918	-0.753334		-0.999657	-0.960585	-0.486945	-0.461749	-0.994631	-0.959511	-0.876643	-0.900926	-0.800731	-0.973579
0.0498957	-0.357064	0.650244	-0.801567	-0.919547		-0.385906	-0.653685	-0.955485	-0.461129	-0.119097		0.853551	0.832728	-0.81815	0.981293	-0.767165	-0.777805	-0.950732	-0.961069	-0.973659	-0.992546
0.788655	-0.389445	-0.299707	0.232766	0.841322		-0.99824	-0.42925	-0.448695	-0.991076	-0.738455		-0.0781111	-0.499093	-0.99957	-0.849525	-0.479305	-0.998754	-0.83962	-0.998322	-0.971797	-0.0164054
0.446822	-0.523689	-0.822343	-0.557166	-0.904976		0.137445	0.986054	-0.178802	-0.774724	-0.933205		-0.385584	-0.990509	0.244969	0.527846	-0.790369	-0.988121	0.971961	0.618683	-0.852275	-0.565831
0.401308	-0.6323	-0.196288	0.979575	0.307357		0.427989	-0.612631	-0.957219	-0.649979	-0.787366		-0.990748	-0.975149	-0.867245	-0.0328063	-0.100362	-0.737041	0.916363	-0.855726	-0.800313	-0.383328
-0.684547	-0.681743	-0.983823	-0.311672	-0.861275		0.999956	0.408649	-0.996807	-0.768507	-0.848048		-0.83924	-0.380425	-0.422302	-0.899405	0.0610485	-0.85191	-0.992757	-0.855364	-0.936794	-0.782391
-0.773619	-0.974994	0.998955	-0.311008	-0.999788		-0.489382	0.385906	-0.958721	-0.610145	-0.78152		-0.417867	0.599024	-0.574434	-0.684293	-0.985289	-0.777805	-0.816138	-0.767613	-0.999123	-0.555715
-0.686072	-0.904232	0.843391	0.608484	-0.985289		0.857167	-0.942991	-0.999925	-0.731354	-0.291704		-0.321274	-0.916781	-0.533467	-0.981694	-0.0247811	-0.602094	-0.348899	-0.493942	-0.649713	0.842828
-0.846751	0.833307	-0.754022	-0.82274	0.0923706		-0.3933	0.994703	-0.993048	-0.941117	0.409605		0.522796	0.147464	-0.54024	0.830012	-0.583258	-0.935937	-0.999999	-0.638768	-0.993532	-0.703147
0.994595	0.95661	0.998593	-0.948434	-0.0457117		0.21644	-0.425779	-0.949425	-0.766493	-0.464224		-0.465769	-0.953822	-0.875465	-0.821348	-0.975993	-0.899558	-0.746174	-0.736569	-0.961741	-0.581555
0.0324574	0.353801	0.649183	0.80094	0.156434		0.467621	-0.681998	-0.0108208	-0.382683	-0.785857		-0.344315	-0.988809	-0.061397	-0.887494	-0.980409	-0.725855	0.451189	-0.0596548	-0.826492	-0.0540788
-0.22359	0.279661	-0.887815	-0.999328	-0.127065		0.989119	0.144702	-0.861983	-0.792077	-0.687341		-0.194577	0.0600033	-0.295375	0.674045	-0.742911	0.718612	-0.935814	-0.904678	-0.779338	-0.541415
-0.965108	0.223931	-0.291704	-0.638231	0.883439		0.121176	0.985703	-0.0572155	-0.800522	0.0010472		-0.362926	-0.884581	-0.992631	0.428935	-0.5373	-0.999934	-0.817547	-0.911547	-0.312998	-0.382683
0.947768	-0.868459	0.147809	-0.837528	-0.997588		-0.266902	0.0711493	-0.244969	-0.760859	-0.935814		-0.7076	-0.678416	-0.37493	-0.97822	-0.794415	0.285354	-0.996917	-0.949863	0.455856	-0.93495
-0.969702	-0.115977	-0.955175	-0.98708	-0.66262		0.679441	0.0909802	-0.663926	-0.025828	-0.619231		-0.844702	-0.432401	-0.997613	-0.593981	-0.976747	0.739866	-0.245307	-0.982871	-0.375254	-0.845821
-0.798215	0.303368	-0.938974	-0.0505929	-0.78887		-0.674302	0.870699	-0.995529	-0.549606	-0.183608		0.990171	-0.851544	-0.882127	0.919273	-0.588068	-0.313661	-0.164359	0.991308	-0.948766	-0.206204
0.758817	0.982678	-0.377841	-0.863572	-0.997211		-0.964833	0.114244	-0.365852	0.95569	-0.70686		0.030713	-0.67456	-0.718126	-0.71618	-0.820551	0.93716	0.578997	0.14988	-0.999289	-0.955382
0.618683	0.259493	-0.996164	-0.858781	0.171241		-0.633381	0.248014	0.190124	0.726575	0.759271		-0.972533	-0.97622	-0.747334	0.58722	-0.287026	-0.546394	-0.565543	-0.743145	-0.688101	0.455856
-0.0624421	0.881633	-0.038039	0.0645323	-0.879482		-0.51414	-0.0422244	-0.962503	-0.508741	-0.689872		0.903335	-0.263536	-0.214394	-0.741976	-0.77229	-0.960779	-0.759044	-0.603486	-0.988809	-0.133294
-0.745476	-0.984808	0.596785	-0.429881	-0.893057		-0.308021	-0.615661	-0.720309	-0.344643	0.136061		-0.948986	-0.935691	-0.749649	-0.100014	0.898181	-0.760859	-0.997026	0.705872	-0.360648	-0.972614
-0.299041	-0.801358	0.0982777	0.980887	-0.909236		-0.504829	0.102793	0.984196	-0.10314	-0.183951		0.974449	-0.107652	-0.802401	-0.304698	-0.249028	-0.0708011	-0.984503	-0.472243	-0.404184	-0.717883
0.97749	0.529919	-0.271944	-0.322927	0.71764		0.549023	-0.548439	0.888777	-0.172617	-0.608207		0.994301	-0.339723	-0.304033	-0.172617	-0.650774	-0.754481	-0.484504	-0.758589	-0.994449	0.0516388
0.530215	0.955793	0.948766	0.0662739	-0.868804		0.976672	-0.94357	-0.587503	-0.790369	-0.172273		-0.506034	0.434917	-0.702402	-0.999822	-0.567269	-0.983697	0.0519874	0.91706	-0.772734	-0.248014
-0.999882	-0.325238	-0.279997	0.412787	-0.922942		-0.848418	0.78715	0.309349	-0.994951	-0.582407		0.181206	0.737041	-0.758362	-0.85191	-0.293373	-0.821149	0.26892	0.546102	-0.535532	0.913971
0.827081	0.38655	-0.936794	-0.468547	-0.336767		0.941235	-0.567269	-0.400989	-0.568131	-0.469163		-0.0829821	-0.196973	0.945632	-0.880146	-0.835999	0.228691	-0.99846	-0.547855	-0.374283	0.118057
-0.626876	-0.696163	0.0048869	-0.975993	0.982025		0.0812427	0.682254	-0.560928	-0.977046	-0.616211		-0.955072	-0.204154	0.922807	0.17571	-0.997314	0.905272	-0.667053	0.0544274	-0.995396	-0.826492
-0.586938	-0.910972	0.716424	-0.738455	-0.486335		0.374607	-0.938854	0.994151	-0.901531	0.371044		0.566406	-0.463605	0.525175	-0.807578	-0.519519	-0.832728	-0.441819	-0.982548	-0.501209	-0.648651
0.71618	-0.963163	-0.271608	-0.909527	0.126718		-0.771625	0.999743	-0.178459	0.66105	0.321935		-0.00942464	0.5	-0.904976	0.996072	-0.265893	-0.441193	-0.594261	-0.831373	-0.803441	0.0840257

## Sheet: Fig. S4
Supplementary Fig. 4
PP - siCTL	PP - siSELE	PP - siCTL	PP - siSELE	PP - siCTL	PP - siSELE	PP - siCTL	PP - siSELE	PP - siCTL	PP - siSELE
t=0hrs		t=6hrs		t=12hrs		t=18hrs		t=24hrs
0.0701047	-0.999528	0.999549	0.623061	0.81815	0.803649	0.921863	0.749418	0.939573	0.989374
-0.528438	0.499395	0.99566	-0.480223	0.930161	0.914395	0.882948	0.656059	0.807166	0.627148
0.653156	0.30636	0.543174	0.547563	0.999033	0.962503	0.903036	0.669131	0.939573	0.617036
0.955485	0.820551	0.689367	0.711536	0.753793	0.903635	0.415963	0.842264	0.807166	0.833114
-0.61401	0.915943	0.900015	0.929905	0.113203	0.97622	0.58609	0.87445	0.939573	0.913829
0.772068	0.880973	0.74803	0.994264	0.719582	0.974449	0.168489	0.687848	0.807166	0.799685
0.949206	0.908945	0.895246	0.517728	0.999701	0.10557	0.856087	0.90807	0.939573	0.942641
-0.246661	0.92388	0.991761	0.989119	-0.398429	0.988335	0.992631	0.975611	0.807166	0.992589
-0.950841	0.96288	-0.842828	0.819152	0.979715	0.890689	0.92428	0.93655	0.939573	0.994075
-0.260167	-0.826884	0.534647	0.829233	0.680209	-0.116324	0.537888	0.986912	0.807166	0.840945
-0.705377	-0.544053	0.544932	-0.737513	0.988282	0.999048	0.996493	0.999877	0.939573	0.988441
0.980133	-0.520116	0.995979	-0.999639	-0.263873	0.970464	0.937038	-0.400029	0.807166	0.704634
0.688101	-0.827277	-0.801567	0.653685	0.434917	0.132256	0.057564	0.226991	0.939573	0.951916
0.693905	-0.903933	0.894779	0.724413	0.561506	0.16057	-0.179832	0.38655	0.807166	0.733493
0.959215	-0.978581	0.779119	0.304366	0.990889	0.144702	0.995056	0.745709	0.939573	0.882948
-0.969016	-0.827277	0.845635	0.721519	-0.930673	0.815936	0.934826	0.973738	0.807166	0.999959
-0.62932	-0.937038	0.774282	-0.78326	0.698915	0.925077	0.994522	0.724653	0.939573	0.962218
-0.785857	0.887333	0.523094	-0.762217	0.979505	0.93131	0.735151	0.950299	0.807166	0.592576
0.608484	-0.913261	0.99962	-0.782391	-0.967797	0.597345	0.78391	0.927576	0.939573	0.998555
0.889576	-0.939334	0.981694	-0.549023	0.560061	-0.0512902	0.413104	0.388802	0.807166	0.976447
0.334794	-0.443071	0.799265	0.0226873	0.681743	-0.967709	0.992589	0.956814	0.939573	0.963256
0.607376	-0.896486	-0.0048869	-0.964188	-0.0544274	0.943801	0.932954	0.972695	0.807166	0.754251
0.980271	0.533762	0.883602	0.598744	-0.309017	-0.0282706	0.81086	0.904678	0.939573	0.804064
-0.978867	0.841888	-0.996779	0.951272	0.97822	-0.895867	0.0526845	0.558614	0.807166	0.737041
0.657112	-0.255783	-0.636886	0.214394	0.980271	0.57329	0.997801	0.888136	0.939573	-0.466695
-0.363251	0.178459	-0.124641	0.823533	0.912406	-0.999701	0.876138	-0.623334	0.807166	0.995396
-0.0184994	-0.986629	-0.751034	0.642788	0.703643	0.750111	0.893841	0.913687	0.939573	0.584108
0.369098	-0.965016	0.934453	-0.960196	0.956305	0.966912	0.569853	0.741039	0.807166	0.685056
0.848603	0.92105	0.535827	0.441819	0.358694	0.494549	0.99313	0.799894	0.939573	0.355107
0.893057	0.122909	0.40578	-0.547563	0.846936	0.991216	0.924013	0.896177	0.807166	0.539065
0.413104	-0.989475	0.367475	0.773619	-0.0836778	0.959609	0.741273	-0.901682	0.939573	0.413104
-0.74988	-0.997708	-0.96363	-0.701904	0.0429219	-0.660526	0.966734	-0.698665	0.807166	0.380748
-0.455856	0.560928	-0.359997	0.992589	0.511143	-0.360974	0.928874	0.890689	0.939573	0.966376
-0.870356	0.604599	0.242938	0.478998	0.513841	0.790369	0.924546	-0.288698	0.807166	0.863043
-0.684038	-0.999701	-0.732067	0.48542	0.922133	-0.829428	0.996072	-0.888617	0.939573	0.0251301
-0.280667	-0.224271	-0.0600033	-0.882455	0.841133	0.67559	0.978724	0.0725419	0.807166	0.400989
-0.426095	-0.999517	0.997391	-0.669649	0.361299	0.197315	0.87445	0.289366	0.939573	0.999893
0.457098	0.368125	-0.991216	-0.895401	0.80094	-0.533467	0.778462	0.635539	0.807166	0.333149
0.860208	-0.996835	0.658952	-0.716911	0.698915	-0.936427	0.774724	0.941353	0.939573	0.444948
0.943686	0.312667	-0.107305	0.853551	0.821547	0.916363	0.997778	-0.640914	0.807166	0.106611
0.115977	0.280667	-0.528142	0.999788	0.423251	0.846007	0.835616	-0.992546	0.939573	0.809632
-0.639841	-0.900015	0.104528	0.330514	0.974683	-0.122909	0.710308	0.407374	0.807166	0.998322
-0.739866	0.528735	0.800522	0.891007	0.95019	0.472551	0.72176	0.0439681	0.939573	0.575291
-0.988652	0.125333	0.938131	0.983947	0.121176	0.326888	0.799265	-0.328867	0.807166	0.440566
0.961165	-0.596785	0.967709	-0.948213	-0.556876	0.589196	0.92939	0.921592	0.939573	0.724894
0.811064	-0.42862	0.661835	-0.96155	0.597065	-0.505733	0.971217	-0.541121	0.807166	-0.101404
0.366176	0.999993	0.954136	-0.832921	0.505733	-0.992799	0.889257	0.976447	0.939573	0.875127
0.679697	-0.827277	0.218825	0.539947	-0.595103	0.0348995	0.881303	-0.903784	0.807166	-0.279661
0.170209	-0.903933	0.786935	0.595103	-0.423567	-0.156434	0.973499	-0.160226	0.939573	0.813101
0.567556	-0.827277	0.917616	-0.705624	0.999995	0.985229	0.942641	0.998719	0.807166	0.0749787
-0.94005	0.989425	0.584108	-0.0362949	0.421036	0.727773	0.918584	0.949316	0.738691	0.7694
-0.929133	-0.928226	0.441193	-0.573004	0.961358	0.901682	0.990073	0.589196	0.984442	0.988964
0.990605	0.275973	0.465151	0.239889	0.972695	0.969531	0.980271	0.765146	0.994881	0.969274
-0.05617	0.856627	-0.444322	-0.999639	0.972043	0.623061	0.999925	0.942874	0.970296	0.5373
-0.180862	-0.27228	0.886365	0.971217	0.920095	0.966376	0.995021	0.766941	0.925739	0.985348
-0.964465	-0.843204	-0.0600033	-0.841322	0.978002	0.994189	0.947546	0.924013	0.64252	0.996723
-0.845635	-0.999893	0.00244346	0.988861	0.721035	0.996835	0.784127	0.988282	0.993048	0.611251
-0.913971	0.858244	0.697415	-0.896177	0.191837	0.536121	0.714961	0.896332	0.97622	0.698915
-0.0415269	-0.235481	0.950516	-0.973499	0.998198	-0.447135	0.95882	0.577858	0.960001	0.79229
-0.52458	-0.823136	0.962218	-0.67456	0.970884	0.784343	0.914819	0.850628	0.928615	0.597065
0.216099	0.846936	-0.334136	0.45989	0.451501	0.996225	-0.156434	0.968583	0.746174	0.209277
-0.796952	-0.955896	0.640378	0.950841	-0.998806	0.999289	0.949535	0.964373	0.94788	0.96288
0.859852	-0.999921	0.813913	-0.892586	0.226651	0.979364	0.982548	0.968757	0.791863	0.948655
0.949972	-0.949316	0.856087	-0.726095	0.168145	0.724172	0.999993	0.9561	0.991716	0.7789
0.781085	0.161948	0.996195	-0.753793	0.966466	-0.00174533	0.944949	-0.0244322	0.941823	0.842452
-0.445573	-0.287026	-0.876811	-0.711781	0.939094	-0.759952	0.881138	0.664448	0.996945	0.924546
0.821547	0.970716	0.63527	0.997391	-0.644391	0.715449	0.67456	0.974449	0.941353	0.803857
-0.452123	-0.503623	-0.4906	0.947768	0.734915	0.4602	0.998684	0.303701	0.978365	0.360974
0.134332	-0.824916	-0.399709	-0.898181	0.991308	0.00279252	0.88685	0.786935	0.977342	0.973499
0.432086	0.597905	0.956407	0.631217	0.807372	0.465151	0.548731	0.921592	0.976522	0.961454
-0.57985	0.392016	-0.82095	0.75631	-0.467621	0.190466	0.993493	0.539653	0.587785	0.995056
0.961646	-0.978867	0.545224	0.637424	0.794415	0.758817	0.962975	0.916363	0.999033	0.85026
-0.744545	-0.93358	-0.389767	-0.386872	-0.389445	0.998402	0.947657	-0.457719	0.962975	0.881138
0.467313	-0.990024	-0.955175	-0.395546	0.994226	0.82806	0.768507	0.280332	0.89971	0.941471
-0.363902	-0.837146	0.905124	0.442132	0.999629	0.992504	0.36195	0.814723	0.708586	0.871385
0.993572	0.876978	0.39041	0.982156	0.999877	0.959412	-0.29404	0.740805	0.994264	0.842264
0.150226	-0.470396	-0.458029	0.702153	0.955588	0.751955	0.463605	0.418501	0.913545	0.829233
-0.605988	-0.777585	0.940999	0.222229	0.0153583	0.949535	-0.178115	0.314655	0.564103	-0.299374
-0.836955	0.501813	-0.323917	0.713006	-0.481754	0.958223	0.969188	0.686834	0.912263	0.930673
-0.690882	0.963537	-0.895712	-0.935321	-0.604877	0.1554	0.957219	0.715449	0.980955	0.679697
-0.986799	-0.212348	0.519817	0.50302	0.780649	-0.585241	-0.628506	0.990073	0.612079	0.798636
-0.889895	0.727533	-0.268247	0.619231	0.929648	-0.555715	-0.373635	0.800731	0.798215	0.989925
0.0822864	-0.824521	0.974605	-0.784993	0.961358	0.9907	0.772955	0.973738	0.982483	0.928096
-0.916781	-0.947434	0.127757	-0.429881	0.357716	-0.785425	0.285354	0.160226	0.890531	0.988599
-0.731116	-0.988121	0.203813	0.980615	0.633921	-0.972695	0.482977	0.893057	0.952449	0.969445
0.363251	-0.901682	-0.775165	0.0205934	0.691135	0.867765	0.922268	0.92939	0.958023	0.797163
0.382038	-0.985879	-0.0411781	0.790583	0.994113	-0.0697565	0.930545	0.00698126	0.628506	0.903335
0.786288	-0.234463	-0.578142	0.177428	0.270936	0.296375	0.789727	0.195261	0.673271	0.985703
0.867071	0.126372	0.615937	0.890054	0.129488	0.823335	0.99566	0.891007	0.770958	0.831567
-0.685056	0.994189	0.664187	-0.680209	0.559193	0.790796	0.904381	0.263536	0.974605	0.759952
-0.584391	0.476238	0.600699	0.735624	0.798005	-0.141592	0.458029	-0.83829	0.989676	0.982807
0.950732	0.638499	0.962408	0.853187	0.554554	0.181206	0.985586	0.00523596	0.712271	0.20142
0.82274	0.352495	0.763796	0.997466	-0.652892	-0.404822	0.350534	0.265893	0.999835	0.612079
0.469472	-0.22257	0.809632	-0.563238	0.910251	-0.394904	0.901983	0.11251	0.953085	0.683019
0.271272	-0.828842	-0.039783	-0.725134	-0.506335	-0.0627905	0.0394342	-0.279997	0.968322	0.250718
-0.95424	-0.671979	-0.328867	-0.932954	0.145392	-0.576147	0.968148	0.950624	0.991216	0.720067
0.487555	0.99958	0.556876	-0.301039	0.979785	-0.363251	0.74988	0.846751	0.865851	0.884581
-0.101404	-0.663926	-0.90807	-0.830207	-0.126372	0.856987	0.67739	-0.0530331	0.739866	-0.0906326
0.938734	-0.451812	-0.71129	-0.222229	0.982742	0.304366	0.937889	0.619505	0.998198	0.968148
0.279997	-0.415963	0.998537	-0.912977	0.887494	0.455856	0.994151	-0.0505929	0.986515	0.51743

## Sheet: Fig. S5
Supplementary Fig. 5a							Supplementary Fig. 5b
y-displacement							x-displacement
Left - siCTL	Left - siSELE	Tip - siCTL	Tip - siSELE	Right - siCTL	Right - siSELE		Left - siCTL	Left - siSELE	Tip - siCTL	Tip - siSELE	Right - siCTL	Right - siSELE
-24.735	-39.576	-4.947	-38.3392	-84.099	14.841		2.4735	-2.4735	21.0248	18.5512	-7.4205	50.7067
-79.152	-35.8657	-1.23675	-84.099	-48.2332	50.7067		-3.71025	24.735	-11.1308	-1.23675	-84.099	34.629
-8.65725	-19.788	-60.6007	-79.152	27.2085	-23.4982		6.18375	-3.71025	-21.0248	-27.2085	-69.258	-1.23675
-19.788	-3.71025	-23.4982	-65.5477	1.23675	-68.0212		3.71025	-11.1308	-75.4417	35.8657	-14.841	43.2863
-45.7597	-95.2297	-11.1308	18.5512	-13.6043	-38.3392		24.735	33.3922	13.6043	27.2085	11.1308	45.7597
-11.1308	-106.361	-65.5477	-112.544	-4.947	-51.9435		25.9718	-32.1555	-32.1555	0	-19.788	70.4947
-11.1308	-90.2827	-61.8375	-60.6007	-3.71025	-69.258		16.0778	6.18375	-37.1025	-33.3922	-68.0212	-24.735
2.4735	-107.597	-28.4453	17.3145	-59.364	-13.6043		25.9718	28.4453	-70.4947	27.2085	-23.4982	16.0778
-51.9435	-19.788	-53.1803	-89.046	-45.7597	-69.258		13.6043	-25.9718	-81.6255	-2.4735	39.576	-59.364
-11.1308	-121.201	-50.7067	-134.806	27.2085	-61.8375		-3.71025	12.3675	-44.523	-28.4453	8.65725	64.311
-9.894	-84.099	-29.682	-66.7845	-3.71025	-56.8905		11.1308	-9.894	-25.9718	-9.894	-45.7597	0
-24.735	-45.7597	28.4453	-46.9965	-58.1272	-74.205		27.2085	38.3392	-28.4453	13.6043	-113.781	-14.841
-9.894	-35.8657	-3.71025	-54.417	-11.1308	-68.0212		45.7597	-4.947	-12.3675	23.4982	3.71025	24.735
-30.9187	-55.6538	12.3675	13.6043	-51.9435	-103.887		0	12.3675	18.5512	-2.4735	-49.47	50.7067
-17.3145	-61.8375	-19.788	-65.5477	-81.6255	-50.7067		25.9718	12.3675	-23.4982	11.1308	1.23675	38.3392
-27.2085	11.1308	7.4205	33.3922	-23.4982	-11.1308		19.788	-29.682	-49.47	89.046	-121.201	23.4982
-56.8905	-133.569	-56.8905	-84.099	-134.806	-60.6007		9.894	21.0248	32.1555	-11.1308	-89.046	12.3675
-38.3392	-25.9718	-12.3675	13.6043	3.71025	-124.912		18.5512	8.65725	-14.841	25.9718	-45.7597	-19.788
-23.4982	-79.152	-23.4982	-32.1555	-66.7845	-103.887		9.894	6.18375	27.2085	-1.23675	-100.177	50.7067
-56.8905	16.0778	-3.71025	-8.65725	-42.0495	-85.3358		27.2085	8.65725	16.0778	48.2332	-35.8657	32.1555
-53.1803	-149.647	-27.2085	-50.7067	-54.417	-33.3922		-11.1308	-1.23675	-22.2615	-2.4735	-18.5512	35.8657
-55.6538	13.6043	-46.9965	-98.94	-40.8128	-28.4453		-11.1308	-33.3922	22.2615	33.3922	29.682	51.9435
-53.1803	-50.7067	-63.0742	-56.8905	74.205	18.5512		-30.9187	9.894	-80.3888	-21.0248	16.0778	-12.3675
-27.2085	-9.894	-19.788	-76.6785	-58.1272	-74.205		-6.18375	6.18375	-2.4735	37.1025	-65.5477	34.629
-85.3358	-11.1308	4.947	-126.148	-44.523	-98.94		-3.71025	12.3675	-6.18375	-45.7597	25.9718	38.3392
-33.3922	-42.0495	-72.9682	-50.7067	-53.1803	-38.3392		16.0778	8.65725	-95.2297	48.2332	3.71025	-16.0778
-1.23675	-42.0495	22.2615	-97.7032	-30.9187	-49.47		-55.6538	-18.5512	-6.18375	-28.4453	-21.0248	-18.5512
-66.7845	-134.806	-63.0742	-95.2297	-24.735	-96.4665		-22.2615	58.1272	-58.1272	39.576	4.947	43.2863
18.5512	-102.65	-13.6043	-25.9718	-75.4417	-111.308		9.894	23.4982	-6.18375	2.4735	-16.0778	-51.9435
11.1308	-7.4205	-17.3145	23.4982	-21.0248	-40.8128		-9.894	-12.3675	-29.682	35.8657	-16.0778	-13.6043
-28.4453	-13.6043	-40.8128	-136.042	-23.4982	-92.7562		-23.4982	7.4205	8.65725	-2.4735	-18.5512	-121.201
-30.9187	-45.7597	-96.4665	22.2615	-48.2332	-7.4205		9.894	-1.23675	-7.4205	6.18375	6.18375	19.788
-34.629	-34.629	-7.4205	-75.4417	-37.1025	-44.523		79.152	-35.8657	49.47	0	21.0248	-1.23675
-76.6785	-154.594	13.6043	7.4205	-19.788	-82.8623		-13.6043	59.364	-44.523	-4.947	2.4735	-21.0248
-49.47	18.5512	-25.9718	-61.8375	37.1025	-103.887		14.841	-8.65725	-9.894	-21.0248	8.65725	-34.629
-68.0212	-25.9718	-22.2615	-139.753	-11.1308	-50.7067		-28.4453	16.0778	22.2615	7.4205	-43.2863	-27.2085
-29.682	-55.6538	-9.894	-173.145	-12.3675	-112.544		19.788	-12.3675	-33.3922	-23.4982	-39.576	-60.6007
-28.4453	-93.993	16.0778	-28.4453	-68.0212	-80.3888		25.9718	61.8375	1.23675	-28.4453	-81.6255	-21.0248
-38.3392	-76.6785	-43.2863	-66.7845	-87.8093	-80.3888		11.1308	-25.9718	17.3145	4.947	-9.894	-19.788
-39.576	-33.3922	16.0778	37.1025	-69.258	-54.417		-2.4735	-28.4453	0	25.9718	-28.4453	50.7067
-24.735	64.311	-46.9965	-11.1308	-55.6538	-28.4453		23.4982	1.23675	-30.9187	-22.2615	-54.417	65.5477
-14.841	49.47	18.5512	-91.5195	-27.2085	-32.1555		0	-43.2863	-33.3922	13.6043	-33.3922	46.9965
-39.576	-140.989	55.6538	-133.569	-71.7315	-16.0778		14.841	35.8657	-4.947	-18.5512	-23.4982	-14.841
-21.0248	6.18375	21.0248	50.7067	-13.6043	-75.4417		13.6043	4.947	-6.18375	56.8905	7.4205	-19.788
-49.47	-30.9187	-13.6043	-124.912	-30.9187	-38.3392		17.3145	-18.5512	-50.7067	-33.3922	9.894	4.947
-53.1803	-53.1803	-54.417	-81.6255	-65.5477	-30.9187		6.18375	9.894	12.3675	43.2863	6.18375	-53.1803
-28.4453	-34.629	-79.152	-105.124	-64.311	-95.2297		48.2332	4.947	-106.361	23.4982	-71.7315	-45.7597
-44.523	-34.629	-40.8128	-48.2332	-3.71025	18.5512		48.2332	43.2863	-77.9153	8.65725	-1.23675	2.4735
-18.5512	28.4453	-6.18375	-64.311	-54.417	-81.6255		19.788	-19.788	0	3.71025	-40.8128	77.9153
-40.8128	-101.413	-42.0495	-100.177	-59.364	-80.3888		21.0248	-12.3675	-39.576	28.4453	14.841	24.735
-49.47	-40.8128	-3.71025	-103.887	0	-98.94		11.1308	-19.788	14.841	3.71025	2.4735	-7.4205
-79.152	-56.8905	-82.8623	-77.9153	-27.2085	-160.778		30.9187	7.4205	38.3392	-2.4735	3.71025	-40.8128
16.0778	24.735	-48.2332	-71.7315	-49.47	-48.2332		76.6785	6.18375	0	1.23675	49.47	70.4947
54.417	25.9718	-24.735	-122.438	-72.9682	-112.544		-12.3675	-64.311	17.3145	17.3145	38.3392	-9.894
-46.9965	44.523	-37.1025	-29.682	-53.1803	21.0248		49.47	-29.682	54.417	19.788	29.682	-40.8128
-70.4947	6.18375	-21.0248	-112.544	-134.806	22.2615		-13.6043	-113.781	-1.23675	22.2615	50.7067	-13.6043
-9.894	-13.6043	-23.4982	-55.6538	-56.8905	44.523		2.4735	-45.7597	33.3922	-21.0248	93.993	-38.3392
-71.7315	71.7315	-44.523	-50.7067	-45.7597	16.0778		22.2615	-42.0495	34.629	0	0	-16.0778
-75.4417	16.0778	9.894	-92.7562	-38.3392	-8.65725		80.3888	50.7067	25.9718	-14.841	33.3922	-3.71025
-68.0212	22.2615	1.23675	-60.6007	-34.629	33.3922		25.9718	-18.5512	17.3145	13.6043	0	-54.417
38.3392	6.18375	-40.8128	-58.1272	-30.9187	-12.3675		37.1025	3.71025	77.9153	21.0248	19.788	8.65725
-29.682	-13.6043	65.5477	-42.0495	-46.9965	-63.0742		48.2332	18.5512	-7.4205	11.1308	6.18375	-13.6043
-123.675	0	-19.788	35.8657	-50.7067	38.3392		0	2.4735	34.629	-48.2332	35.8657	-27.2085
-80.3888	65.5477	-46.9965	-96.4665	-17.3145	23.4982		38.3392	-46.9965	74.205	38.3392	0	0
-87.8093	39.576	-4.947	-105.124	-45.7597	27.2085		56.8905	-95.2297	25.9718	58.1272	32.1555	-28.4453
-115.018	-68.0212	-53.1803	-112.544	-91.5195	0		-19.788	34.629	0	-92.7562	59.364	-14.841
-84.099	-19.788	-69.258	-51.9435	-32.1555	-6.18375		27.2085	34.629	12.3675	-17.3145	43.2863	-90.2827
-4.947	-6.18375	-13.6043	-181.802	-82.8623	-3.71025		22.2615	59.364	-113.781	64.311	42.0495	0
-71.7315	44.523	-79.152	-140.989	-63.0742	19.788		16.0778	-51.9435	-82.8623	7.4205	34.629	-27.2085
-77.9153	16.0778	-63.0742	-97.7032	-81.6255	53.1803		-72.9682	-9.894	25.9718	11.1308	6.18375	11.1308
-85.3358	8.65725	7.4205	-22.2615	-95.2297	-69.258		22.2615	-9.894	43.2863	21.0248	70.4947	-34.629
-50.7067	22.2615	-23.4982	-40.8128	-18.5512	-77.9153		45.7597	-34.629	-4.947	25.9718	3.71025	-13.6043
45.7597	32.1555	-2.4735	-37.1025	-38.3392	-59.364		53.1803	12.3675	-71.7315	35.8657	42.0495	-28.4453
-70.4947	3.71025	-27.2085	11.1308	-34.629	-53.1803		8.65725	11.1308	21.0248	25.9718	14.841	-22.2615
-43.2863	-30.9187	-68.0212	24.735	-71.7315	-97.7032		56.8905	-50.7067	-4.947	43.2863	25.9718	-27.2085
-12.3675	25.9718	-69.258	-122.438	-6.18375	-50.7067		42.0495	-60.6007	-32.1555	34.629	9.894	-30.9187
-69.258	33.3922	-35.8657	-80.3888	-32.1555	-23.4982		96.4665	-37.1025	16.0778	23.4982	28.4453	9.894
-23.4982	-27.2085	-74.205	-122.438	-44.523	-81.6255		44.523	-17.3145	3.71025	6.18375	-37.1025	2.4735
-28.4453	25.9718	-8.65725	-80.3888	-7.4205	-43.2863		-1.23675	-75.4417	-24.735	-44.523	2.4735	-27.2085
-72.9682	-25.9718	-50.7067	-74.205	-18.5512	-34.629		89.046	-44.523	49.47	-38.3392	63.0742	-17.3145
-126.148	-32.1555	-30.9187	35.8657	-35.8657	-4.947		-3.71025	-30.9187	18.5512	-12.3675	42.0495	8.65725
-98.94	-19.788	-44.523	-49.47	6.18375	-32.1555		-30.9187	-11.1308	19.788	-4.947	7.4205	-4.947
-43.2863	6.18375	-46.9965	-11.1308	-49.47	-40.8128		-79.152	-60.6007	14.841	1.23675	9.894	4.947
-65.5477	60.6007	-24.735	-61.8375	-42.0495	19.788		74.205	-74.205	40.8128	8.65725	2.4735	-29.682
-2.4735	44.523	-34.629	-116.254	-9.894	22.2615		17.3145	-42.0495	32.1555	9.894	-6.18375	2.4735
-110.071	37.1025	-24.735	-59.364	-17.3145	-74.205		-49.47	-50.7067	9.894	-110.071	40.8128	-6.18375
-91.5195	18.5512	-59.364	-27.2085	-28.4453	-14.841		58.1272	-44.523	35.8657	3.71025	30.9187	6.18375
-59.364	19.788	33.3922	-64.311	-103.887	-17.3145		49.47	-64.311	3.71025	14.841	29.682	-68.0212
-72.9682	-13.6043	-54.417	-30.9187	-70.4947	-24.735		118.728	1.23675	-11.1308	0	0	-51.9435
-96.4665	-19.788	-39.576	-70.4947	-40.8128	-45.7597		-46.9965	-22.2615	2.4735	23.4982	6.18375	-35.8657
-9.894	60.6007	0	46.9965	-3.71025	-49.47		13.6043	-25.9718	19.788	25.9718	21.0248	6.18375
59.364	51.9435	-49.47	9.894	-71.7315	-40.8128		80.3888	-46.9965	33.3922	-16.0778	58.1272	-19.788
-101.413	32.1555	-1.23675	-139.753	-1.23675	-154.594		45.7597	-63.0742	-72.9682	17.3145	3.71025	-39.576
-33.3922	28.4453	-32.1555	-111.308	-14.841	-86.5725		37.1025	42.0495	23.4982	11.1308	-23.4982	-3.71025
-30.9187	13.6043	-40.8128	-173.145	-27.2085	9.894		43.2863	-39.576	46.9965	21.0248	-9.894	-1.23675
-87.8093	43.2863	-70.4947	-42.0495	-29.682	-16.0778		-7.4205	-71.7315	13.6043	-40.8128	16.0778	-4.947
-38.3392	59.364	-51.9435	-33.3922	-33.3922	-119.965		34.629	-60.6007	53.1803	-29.682	-14.841	-12.3675
-77.9153	46.9965	4.947	-33.3922	-14.841	-91.5195		91.5195	-49.47	-17.3145	-50.7067	7.4205	-42.0495
-65.5477	55.6538	-39.576	-70.4947	-48.2332	-3.71025		11.1308	3.71025	32.1555	14.841	55.6538	0
-14.841	-4.947	-8.65725	-68.0212	-16.0778	-113.781		-25.9718	-3.71025	-14.841	7.4205	-9.894	-25.9718

## Sheet: Fig. S7
Supplementary Fig. 7a											Supplementary Fig. 7b
Left - siCTL	Left - siSELE	Left - siCTL	Left - siSELE	Left - siCTL	Left - siSELE	Left - siCTL	Left - siSELE	Left - siCTL	Left - siSELE		Right - siCTL	Right - siSELE	Right - siCTL	Right - siSELE	Right - siCTL	Right - siSELE	Right - siCTL	Right - siSELE	Right - siCTL	Right - siSELE
t=0hrs		t=6hrs		t=12hrs		t=18hrs		t=24hrs			t=0hrs		t=6hrs		t=12hrs		t=18hrs		t=24hrs
0.809222	-0.967445	0.990219	0.379456	0.989876	0.981959	0.90807	0.940644	-0.179489	0.961741		-0.864275	-0.913687	-0.724172	-0.996666	0.944147	0.876307	-0.93801	0.942758	-0.985938	0.533762
0.988756	-0.857167	0.867245	-0.440879	0.912977	0.795685	-0.658164	0.917893	-0.457408	0.943801		-0.974761	-0.885231	-0.792928	-0.680465	-0.349226	-0.254096	-0.46051	0.348899	-0.995056	0.86915
0.539359	-0.997938	0.150226	0.764021	0.992158	0.896641	0.985109	0.953191	0.635	0.776706		-0.86003	-0.924546	-0.630134	-0.58269	-0.998955	-0.830012	-0.909961	0.509041	-0.592294	0.380748
0.258482	0.622241	0.888617	0.41755	0.151606	0.998611	0.821547	0.824521	-0.670944	0.989272		-0.918032	-0.989576	-0.973738	-0.471628	0.462368	-0.982935	-0.882784	0.835424	-0.843579	0.731116
0.407693	-0.522796	0.916781	-0.901682	-0.907631	0.0404806	0.688101	0.88262	0.538477	0.898641		-0.205179	-0.996694	-0.523986	-0.957319	-0.011868	-0.554844	-0.999063	0.137445	-0.0328063	0.905124
0.332161	0.122216	0.269928	-0.998648	0.0237342	0.98209	0.44401	0.734915	0.038039	0.643589		-0.970296	-0.605433	-0.627963	-0.988282	-0.590324	0.809632	-0.737041	-0.182236	-0.889576	0.981494
0.974683	-0.636886	-0.518027	0.913119	0.972776	0.471935	0.868112	-0.267575	-0.124987	0.988068		-0.995529	-0.937525	-0.91496	-0.555135	-0.917199	-0.34759	0.555715	-0.444635	-0.288698	0.948766
0.792503	-0.585807	-0.807578	0.538477	0.910828	0.337095	0.351842	0.878484	0.430196	0.0864602		-0.973976	-0.978437	-0.440253	-0.811676	-0.942874	-0.981225	-0.935073	0.406737	-0.899253	0.886204
-0.994412	-0.552228	-0.993572	0.805515	0.321605	0.61401	0.971714	0.87597	0.416281	0.732067		-0.541415	-0.924546	-0.729446	-0.72873	-0.936182	-0.586372	-0.519817	0.988756	-0.87998	0.949972
-0.918308	-0.969616	0.167113	-0.0666222	-0.190809	0.997916	-0.766493	-0.369098	-0.660002	0.989776		0.34038	-0.928226	0.0143112	0.960585	-0.985348	-0.856447	-0.705624	-0.255783	-0.878817	0.97822
0.975072	0.955382	-0.170897	0.712271	-0.514739	-0.550189	-0.972288	0.990413	-0.275973	0.886042		-0.594823	-0.743612	-0.984196	0.880312	-0.298041	-0.708093	-0.559482	0.373635	-0.241244	0.658427
-0.983508	0.942291	-0.137445	0.552228	0.712026	0.690125	0.951702	-0.164015	-0.558614	0.344971		-0.999781	-0.968235	-0.922538	0.983947	-0.238194	-0.755396	-0.397148	0.853369	-0.925077	0.894934
-0.451812	0.995329	0.457098	0.615937	0.989726	-0.991581	0.986112	0.805928	0.20996	0.763796		-0.906308	-0.998648	-0.905569	-0.845635	-0.887976	0.412151	-0.867939	0.328867	-0.878317	0.982742
-0.3933	-0.731116	0.859852	-0.428935	0.991805	0.982807	0.971384	0.745941	-0.49879	0.770513		-0.624698	-0.861629	0.962692	-0.999675	-0.984747	0.443384	-0.99734	0.712271	-0.497277	-0.012566
-0.551937	0.973817	0.922403	-0.537594	0.937525	0.567556	-0.89431	-0.303368	0.630676	0.99826		-0.991626	0.859674	0.582123	-0.47132	-0.980478	0.691135	-0.978509	0.952236	-0.430511	0.915943
0.887011	-0.843579	0.924146	0.359671	0.972125	0.890054	0.666272	0.565255	0.631759	-0.0296662		-0.975304	-0.798636	-0.548731	0.878317	-0.910684	-0.509642	0.364552	0.999727	-0.390088	0.857706
0.774282	-0.960391	0.814318	-0.999063	-0.234124	0.37493	0.781085	0.935073	-0.260842	1		-0.479305	-0.983255	-0.972451	-0.957822	-0.399709	0.100014	-0.992841	0.932828	-0.563814	0.983634
0.363251	0.700162	-0.079851	0.985169	0.627963	0.386228	-0.536121	0.99749	-0.479917	-0.51743		-0.914112	-0.308021	-0.998005	-0.916921	-0.991353	-0.877983	-0.483282	0.997314	-0.0321085	0.845635
0.988068	-0.0247811	0.646257	0.220187	0.076719	0.457408	-0.0551244	0.950732	0.256121	-0.0324574		-0.845075	-0.969957	-0.962503	-0.75631	-0.276644	-0.0164054	-0.781738	0.482977	-0.262863	0.998737
0.666272	0.975688	0.527252	-0.998092	-0.709079	0.621148	0.185324	0.00942464	0.998402	0.471935		-0.35739	-0.971051	0.184981	0.788655	-0.633111	0.455545	-0.932702	0.908654	-0.876138	0.980064
0.952236	-0.999978	0.612079	-0.677646	-0.0146602	-0.625515	-0.573576	-0.351188	0.952768	-0.123601		-0.989626	-0.805928	-0.935321	-0.99749	-0.938372	0.169866	-0.56035	-0.16057	0.998702	0.960973
0.966912	-0.948545	0.998772	-0.746406	-0.48481	0.79653	0.534352	0.721035	0.828647	0.155055		-0.941353	-0.909236	-0.523094	-0.847493	-0.600699	0.751264	-0.999276	-0.260505	0.231408	0.914819
0.979785	0.340708	0.999917	0.995295	-0.428935	0.847122	0.309681	0.909236	0.934826	0.998923		-0.979294	-0.986228	-0.993493	-0.999137	0.531399	0.990795	-0.983508	0.195946	0.0205934	0.861452
-0.15609	-0.572718	0.999496	0.281672	0.0760229	0.0801989	0.629592	0.868112	0.0739344	0.980478		-0.499395	-0.861452	0.442445	-0.999648	-0.984442	0.956407	-0.929133	0.793141	-0.832921	0.929648
-0.647854	-0.156779	0.972857	-0.636886	-0.0195464	0.124987	-0.0579125	0.717397	-0.181549	0.92105		-0.881138	-0.946311	-0.135716	0.824126	-0.983127	0.809837	-0.238533	0.38655	-0.856627	0.78672
0.842076	0.243615	0.613459	0.989323	0.560061	0.991216	-0.227671	0.900015	0.107305	0.975072		-0.878817	-0.93655	0.84264	-0.813101	-0.70834	-0.315318	-0.894154	0.835999	-0.974994	0.565831
0.413422	-0.682764	-0.995529	-0.624698	0.601257	0.730401	0.766941	0.758589	0.428304	0.901077		0.595103	0.249028	-0.896332	0.343004	-0.664448	-0.234463	-0.361625	0.960973	-0.907191	0.999854
-0.150226	-0.348572	-0.934453	-0.129142	-0.776706	0.85026	0.667313	0.970884	0.937282	0.999718		0.414376	0.289366	-0.0791551	0.99766	-0.933955	0.0366437	-0.687595	-0.989676	-0.996164	0.671721
0.916642	-0.876475	-0.930161	-0.830207	0.0143112	0.737041	0.57186	0.539653	0.824324	0.987743		0.595664	-0.27765	-0.0342018	-0.863396	-0.999517	-0.486945	-0.744078	-0.575576	0.643857	0.70686
0.521308	-0.974527	-0.0160563	-0.303701	0.998113	0.491512	-0.18601	0.896486	-0.884092	-0.563814		-0.925871	-0.900926	-0.000698132	0.453057	-0.907338	0.262526	-0.930418	0.350534	-0.868632	0.264546
0.997079	-0.987797	0.985467	-0.0167544	0.9151	0.99658	0.285019	0.992158	0.932828	-0.0425732		-0.549898	-0.217803	-0.933205	-0.408012	-0.874958	0.554554	-0.872581	0.806341	-0.990413	0.85191
0.885231	-0.909381	-1	-0.064184	0.992546	0.0666222	0.933079	0.992158	0.722002	0.972937		0.78887	-0.739396	-0.898181	0.321605	-0.50814	0.898641	-0.979715	-0.0913278	0.532876	0.813304
0.577858	-0.996285	0.833114	0.987797	-0.959707	0.606266	0.999727	0.91706	0.99957	-0.799685		-0.816138	-0.463605	-0.50844	-0.243954	-0.535532	0.926922	0.920914	-0.0289684	-0.970127	0.952979
0.360322	-0.10904	-0.992418	0.931945	0.21303	0.52101	-0.181549	0.845821	0.871898	-0.759498		-0.456477	-0.74057	-0.979364	-0.606544	-0.486945	0.95742	-0.989776	0.995562	-0.903036	0.900015
-0.905272	-0.770736	0.996434	0.975611	0.994264	0.962218	0.43743	0.757223	0.978724	0.0913278		-0.979994	-0.11979	-0.146774	-0.63257	-0.997185	0.948876	0.81533	-0.857706	-0.864801	0.237855
0.842264	-0.408968	-0.427042	0.982287	0.0725419	0.999934	0.93245	0.709325	0.79653	0.838861		0.823533	-0.962313	-0.590324	-0.519817	-0.95424	0.997289	0.100709	-0.621421	-0.737513	0.99509
0.830984	-0.401308	-0.0244322	-0.999795	0.984808	0.977046	-0.0411781	0.898028	-0.285354	0.894779		-0.164015	-0.143665	0.814116	-0.290702	-0.862337	-0.738455	0.665491	0.582407	0.0467578	0.992289
0.730162	-0.891798	0.592576	-0.994264	0.990122	0.293373	0.892586	0.891323	0.984442	0.959018		0.0418757	-0.874112	-0.386872	-0.792715	0.0739344	0.244292	-0.625243	0.996255	0.876643	0.482977
-0.999877	-0.701158	-0.0540788	0.0777631	0.98796	-0.365527	-0.905569	0.594823	-0.51444	0.999222		0.857886	-0.996103	-0.534057	-0.288029	-0.985229	-0.987414	-0.16608	-0.0411781	-0.988861	0.497277
0.819952	-0.938854	0.975917	-0.302037	0.905124	-0.422935	0.896177	-0.102445	-0.964465	-0.48053		0.453679	-0.982613	0.933705	0.979994	-0.48481	0.383973	0.672238	0.191837	-0.953085	0.893214
0.38494	-0.992841	-0.994151	-0.372664	0.979435	0.999848	0.628506	0.999956	-0.48053	0.131218		-0.870356	-0.829818	-0.795896	0.555425	-0.89772	0.518624	-0.996195	0.989272	0.736333	0.930928
-0.78391	-0.979715	-0.657375	0.988912	0.909236	0.170553	0.764246	0.801776	-0.75471	0.938493		-0.930673	-0.982156	0.194234	-0.879316	0.985703	-0.471935	-0.599024	0.964465	-0.780867	0.962786
0.540534	-0.899253	0.990268	0.529919	-0.919273	-0.249028	0.982287	0.266566	0.886204	0.834463		-0.922538	0.733967	-0.0954983	0.239211	0.998198	-0.473473	-0.864275	0.92105	-0.349226	-0.150916
0.598185	-0.719825	-0.4602	-0.999842	0.659477	-0.882291	0.980819	-0.285019	0.990461	-0.969188		-0.242938	-0.990509	-0.989526	0.7076	0.46051	0.948102	-0.432086	0.998479	-0.76582	0.147809
0.611803	-0.385262	0.854821	-0.680721	-0.487555	0.993999	-0.891007	0.800522	0.00802843	0.999997		0.99959	-0.952555	0.864801	0.999316	-0.177428	0.396187	-0.426095	0.723208	-0.133986	0.985109
0.93655	-0.934204	0.285019	0.989876	0.970464	0.995295	0.764472	0.999952	0.638499	0.80799		-0.635809	-0.796319	-0.988704	0.998281	-0.243615	0.997263	0.0875035	0.895246	-0.544346	0.817748
0.250042	-0.989221	0.608207	-0.269592	0.0219894	0.245646	0.902886	0.989776	-0.549023	0.681743		-0.674818	-0.309017	-0.449319	-0.636617	-0.488774	0.417233	0.10557	0.679441	0.169866	0.909816
-0.931183	-0.615937	-0.202104	-0.0184994	0.771403	0.586655	0.551646	0.119444	-0.364552	0.914395		-0.402587	-0.709325	-0.198684	-0.503925	-0.610975	0.817547	-0.779994	0.905421	-0.877314	0.997133
0.367151	0.68531	0.227331	0.87998	0.484199	-0.925474	-0.0864602	-0.205521	0.587503	0.987743		-0.851544	0.805515	-0.694658	0.288363	-0.408012	0.992027	-0.989425	0.779994	-0.441193	0.442445
-0.382683	0.952343	0.925607	-0.572432	-0.0373414	0.743145	0.850811	0.924679	-0.817145	0.945291		0.944262	-0.996285	-0.798215	0.903186	-0.396507	-0.859674	-0.942525	0.509342	-0.338738	0.979505
-0.0826343	-0.076371	-0.902435	-0.672238	0.0104718	0.96288	-0.991805	0.980819	-0.343987	0.987906		-0.166425	0.998322	-0.08333	0.999328	-0.214394	0.992071	-0.640914	0.991123	-0.952979	0.996723
0.358368	-0.780867	0.985049	0.386228	0.0784591	-0.00977369	-0.992924	0.972207	-0.999984	0.253083		-0.849893	0.998857	-0.437116	0.944606	-0.602651	0.997416	-0.70066	0.999018	-0.912263	0.978939
-0.515337	-0.761086	-0.781085	-0.853187	-0.228691	-0.982613	0.985467	0.827277	-0.997466	0.99918		0.900926	0.991626	-0.981427	0.999303	-0.439939	0.981561	-0.427673	0.996164	-0.752185	0.993572
0.640646	0.721519	-0.657901	-0.796108	-0.206546	-0.613459	-0.999991	0.971632	-0.089242	0.99824		-0.462368	0.880973	-0.974291	0.985526	-0.332161	0.932071	-0.00139626	0.972451	-0.480223	0.986112
0.81371	-0.674818	-0.319621	0.984442	-0.956203	0.228691	-0.962975	0.984868	-0.920505	0.699913		-0.973659	0.985586	-0.921728	0.998518	-0.999971	0.991262	-0.472858	0.988494	-0.921998	0.962028
-0.62388	-0.106958	0.889416	0.378164	-0.988494	0.949754	-0.998702	0.973579	-0.868632	0.997825		0.910684	0.994595	-0.974213	0.905569	-0.634731	0.985821	-0.0854169	0.991308	-0.493031	0.994226
-0.336767	-0.193207	-0.226311	0.316643	-0.359997	0.970042	-0.912692	0.297042	0.762443	-0.316974		-0.851178	0.992202	-0.964557	0.193892	0.199368	0.890531	0.0627905	0.969531	-0.717154	0.904083
-0.888136	-0.471935	0.99993	0.058261	-0.912263	0.999999	-0.836764	0.581271	-0.549023	0.259156		0.446198	0.945177	0.110428	0.998342	-0.995627	0.931945	-0.988282	0.952129	-0.373959	0.995947
-0.985049	-0.996694	0.890372	0.0850691	-0.113897	0.973976	-0.175367	0.650244	-0.441819	-0.641985		-0.657375	0.841888	-0.990268	0.531399	-0.706613	0.988547	-0.997983	0.82274	-0.957923	0.975688
0.0129151	-0.993292	0.301704	-0.344643	-0.658952	0.971301	-0.875127	0.997159	-0.975304	0.203471		-0.584108	0.926134	-0.547563	0.219846	-0.996164	0.884418	-0.864626	0.87462	-0.780212	0.920777
-0.74687	0.907924	-0.0989724	-0.437116	-0.94357	-0.939094	-0.241244	-0.938372	-0.904083	0.972451		-0.323917	0.410241	0.630676	0.703643	-0.993923	0.988652	-0.707107	0.973499	-0.539653	0.998537
-0.750573	0.843391	-0.269256	0.898488	-0.708586	0.647322	-0.852822	-0.208253	-0.825902	0.984381		-0.851361	0.515636	-0.880477	0.959018	-0.196973	0.999995	-0.947098	0.977046	-0.312667	0.999517
-0.942057	0.99601	-0.169177	-0.986856	-0.741976	-0.959903	-0.64011	0.935197	-0.93245	0.889895		0.276308	0.693402	-0.547563	0.998113	-0.0439681	0.927184	0.374283	0.447759	-0.869667	0.948766
0.922538	-0.718612	-0.410878	-0.928096	-0.997613	-0.981959	-0.258819	0.958123	-0.625515	0.995463		-0.966016	0.524878	-0.759271	0.974213	0.521605	0.972614	0.100362	0.833307	-0.648917	0.977268
0.992715	-0.91941	-0.775386	-0.373312	0.183951	0.293039	-0.769622	0.912692	-0.848972	0.893057		-0.615111	0.851727	-0.876307	0.914395	-0.924945	0.987579	-0.98209	0.621421	-0.657112	0.946085
0.942291	0.785857	-0.89164	0.847863	-0.359671	0.992841	-0.998301	0.981293	-0.755167	0.930673		0.821547	0.983064	-0.479611	0.127065	-0.780649	0.00523596	-0.555425	0.99766	-0.253758	0.606821
-0.608484	0.260842	-0.320282	0.979575	-0.826098	0.999166	-0.823731	0.973499	-0.0275727	0.949206		-0.204838	-0.745709	0.988335	0.975072	-0.858423	0.98917	-0.989876	0.950624	-0.696163	0.95661
-0.150571	0.502416	0.597065	0.960196	0.790155	-0.835807	-0.282007	0.962597	0.355107	0.705624		0.797584	0.822144	0.611803	0.999528	-0.982935	-0.0167544	-0.434602	0.881303	-0.427989	0.761312
0.389445	0.408649	-0.81533	0.942641	0.998499	-0.61786	-0.819152	0.685056	-0.609869	-0.000349066		-0.987414	0.95742	0.316974	0.857527	-0.992115	0.471628	-0.72369	0.995193	-0.858423	0.907777
-0.380748	0.450878	-0.0048869	-0.98136	0.172273	-0.970127	-0.802401	-0.823136	-0.997916	-0.572432		-0.412469	0.946649	-0.991169	-0.392658	-0.876978	0.394904	-0.00279252	-0.23955	-0.0230363	0.785425
-0.883439	0.58835	-0.887494	-0.956305	-0.771403	-0.902134	-0.105223	-0.999938	-0.797163	-0.692899		-0.994881	0.90453	-0.712271	0.699164	-0.900319	0.392658	-0.630134	0.695662	0.399709	0.992841
-0.307024	0.928874	-0.410241	0.941823	0.190124	-0.777805	-0.841133	-0.978365	-0.949754	-0.900926		-0.241922	0.71618	-0.141247	0.364877	-0.964741	0.927576	-0.938493	0.876643	-0.872411	0.992631
-0.544932	-0.985996	0.69315	-0.947546	-0.111469	-0.781085	0.112856	0.974917	-0.290368	0.905569		0.314987	0.998537	-0.993292	0.245307	-0.611803	0.934329	-0.347918	0.945632	-0.753334	0.999945
0.0498957	-0.237855	-0.357064	-0.866897	0.650244	0.949972	-0.801567	0.828256	-0.919547	-0.947098		-0.385906	0.233106	-0.653685	-0.994264	-0.955485	0.998555	-0.461129	0.999473	-0.119097	0.856808
0.788655	0.217462	-0.389445	-0.320613	-0.299707	-0.939094	0.232766	0.79229	0.841322	0.45896		-0.99824	0.777585	-0.42925	0.225291	-0.448695	0.946649	-0.991076	0.992027	-0.738455	0.918446
0.446822	0.542881	-0.523689	0.22937	-0.822343	0.154021	-0.557166	-0.298375	-0.904976	-0.829428		0.137445	0.852458	0.986054	0.880643	-0.178802	0.335123	-0.774724	-0.847863	-0.933205	0.941706
0.401308	0.993493	-0.6323	0.47501	-0.196288	-0.83504	0.979575	-0.910251	0.307357	-0.691387		0.427989	0.929003	-0.612631	-0.0777631	-0.957219	-0.237516	-0.649979	0.924945	-0.787366	0.943916
-0.684547	-0.998906	-0.681743	-0.942408	-0.983823	-0.802401	-0.311672	-0.931945	-0.861275	0.903485		0.999956	0.828647	0.408649	0.00977369	-0.996807	0.0390854	-0.768507	0.942174	-0.848048	0.925871
-0.773619	0.982935	-0.974994	-0.998823	0.998955	-0.331173	-0.311008	-0.823335	-0.999788	-0.496368		-0.489382	0.898794	0.385906	0.282007	-0.958721	0.390731	-0.610145	0.941471	-0.78152	0.894934
-0.686072	-0.849525	-0.904232	0.993884	0.843391	0.242938	0.608484	-0.0167544	-0.985289	0.287695		0.857167	0.962218	-0.942991	0.96709	-0.999925	0.2897	-0.731354	0.999822	-0.291704	0.974605
-0.846751	0.943454	0.833307	0.982222	-0.754022	0.147809	-0.82274	-0.736333	0.0923706	-0.71129		-0.3933	0.845635	0.994703	0.996164	-0.993048	0.98376	-0.941117	0.998555	0.409605	0.824126
0.994595	-0.0791551	0.95661	-0.872752	0.998593	0.483893	-0.948434	0.348572	-0.0457117	-0.86984		0.21644	0.417233	-0.425779	0.728491	-0.949425	0.764921	-0.766493	0.994264	-0.464224	0.934453
0.0324574	-0.323257	0.353801	-0.338409	0.649183	-0.563526	0.80094	-0.655005	0.156434	-0.785857		0.467621	0.673529	-0.681998	0.906897	-0.0108208	0.996972	-0.382683	0.695411	-0.785857	0.951916
-0.22359	0.917755	0.279661	0.990461	-0.887815	0.993252	-0.999328	0.279661	-0.127065	-0.0167544		0.989119	0.568418	0.144702	-0.965199	-0.861983	-0.166425	-0.792077	0.979294	-0.687341	0.606266
-0.965108	0.996609	0.223931	0.981694	-0.291704	0.0721938	-0.638231	-0.142974	0.883439	-0.208936		0.121176	0.600141	0.985703	-0.856808	-0.0572155	0.974917	-0.800522	0.966376	0.0010472	0.988121
0.947768	0.443697	-0.868459	-0.927315	0.147809	-0.208936	-0.837528	-0.626332	-0.997588	-0.714228		-0.266902	0.733255	0.0711493	0.918308	-0.244969	0.570714	-0.760859	0.919135	-0.935814	0.282676
-0.969702	-0.953402	-0.115977	-0.81815	-0.955175	-0.963537	-0.98708	-0.681743	-0.66262	-0.461129		0.679441	0.941588	0.0909802	0.601536	-0.663926	0.156434	-0.025828	0.992883	-0.619231	0.434288
-0.798215	-0.269256	0.303368	-0.453991	-0.938974	-0.443384	-0.0505929	0.751725	-0.78887	-0.665751		-0.674302	0.238872	0.870699	0.953402	-0.995529	0.999517	-0.549606	0.986968	-0.183608	0.974291
0.758817	-0.63527	0.982678	0.764021	-0.377841	0.982025	-0.863572	-0.174679	-0.997211	-0.901228		-0.964833	0.436802	0.114244	0.8335	-0.365852	0.987024	0.95569	0.490295	-0.70686	0.999999
0.618683	-0.607098	0.259493	-0.99481	-0.996164	0.924679	-0.858781	-0.726335	0.171241	-0.653156		-0.633381	0.351188	0.248014	0.894779	0.190124	0.974605	0.726575	0.967001	0.759271	0.947322
-0.0624421	0.66105	0.881633	-0.990842	-0.038039	0.967797	0.0645323	-0.93029	-0.879482	0.269592		-0.51414	0.992461	-0.0422244	0.973499	-0.962503	0.928486	-0.508741	0.999629	-0.689872	0.870699
-0.745476	0.62742	-0.984808	-0.625515	0.596785	-0.83962	-0.429881	-0.759271	-0.893057	-0.991445		-0.308021	-0.312003	-0.615661	0.682254	-0.720309	0.882291	-0.344643	0.894154	0.136061	0.589478
-0.299041	0.293039	-0.801358	-0.173992	0.0982777	-0.698415	0.980887	0.434288	-0.909236	-0.987579		-0.504829	-0.126026	0.102793	0.776926	0.984196	0.157469	-0.10314	0.984196	-0.183951	0.970042
0.97749	-0.410241	0.529919	0.462368	-0.271944	0.95138	-0.322927	0.681998	0.71764	0.0530331		0.549023	-0.999976	-0.548439	0.995021	0.888777	0.821945	-0.172617	0.329855	-0.608207	0.94472
0.530215	-0.645724	0.955793	-0.675848	0.948766	0.479611	0.0662739	-0.48725	-0.868804	-0.432401		0.976672	0.737277	-0.94357	0.983127	-0.587503	0.848418	-0.790369	-0.379779	-0.172273	0.999666
-0.999882	-0.974605	-0.325238	-0.987579	-0.279997	0.27765	0.412787	-0.608761	-0.922942	0.114244		-0.848418	0.168489	0.78715	0.663665	0.309349	0.839999	-0.994951	0.973018	-0.582407	0.948876
0.827081	-0.923344	0.38655	-0.666012	-0.936794	-0.585524	-0.468547	-0.994881	-0.336767	0.937768		0.941235	-0.282676	-0.567269	0.92388	-0.400989	0.0198954	-0.568131	0.305695	-0.469163	0.983571
-0.626876	-0.172617	-0.696163	0.951272	0.0048869	-0.972533	-0.975993	-0.948545	0.982025	0.0157073		0.0812427	-0.172617	0.682254	0.595384	-0.560928	0.99658	-0.977046	0.832148	-0.616211	0.980819
-0.586938	-0.995947	-0.910972	0.633651	0.716424	-0.956814	-0.738455	0.991536	-0.486335	-0.579281		0.374607	-0.140556	-0.938854	-0.993211	0.994151	0.37234	-0.901531	0.615111	0.371044	0.997263
0.71618	0.988494	-0.963163	-0.108693	-0.271608	-0.28435	-0.909527	-0.177772	0.126718	-0.762668		-0.771625	0.844702	0.999743	0.012566	-0.178459	0.903933	0.66105	0.99601	0.321935	0.900926

## Sheet: Fig. S8
Supplementary Fig. 8c
Absence of Flow - siCTL	Absence of Flow - siSELE	Parallel Plate - siCTL	Parallel Plate - siSELE	Middle - siCTL	Middle - siSELE	Tip - siCTL	Tip - siSELE	Left - siCTL	Left - siSELE	Right - siCTL	Right - siSELE
Norm. CTNF	Norm. CTNF	Norm. CTNF	Norm. CTNF	Norm. CTNF	Norm. CTNF	Norm. CTNF	Norm. CTNF	Norm. CTNF	Norm. CTNF	Norm. CTNF	Norm. CTNF
0.68909	0.406535	1.72567	4.64295	1.25612	1.06552	1.95509	2.38669	1.56091	1.17173	1.33964	1.54197
0.433397	0.518885	1.90814	4.46338	1.14852	1.72713	1.91848	1.20838	3.54059	0.988436	1.67568	1.41954
0.848499	0.534071	1.95423	4.2845	1.64019	1.50208	1.90805	1.58248	5.62307	0.968681	2.61899	1.56133
0.870283	0.681792	0.573258	2.31958	2.16828	1.80147	1.70433	1.43199	2.88432	1.54627	1.25858	1.25143
1.34302	0.618845	1.07645	2.14521	2.33651	1.54371	2.28555	2.21586	2.47314	1.56683	0.853465	1.80085
0.780854	1.11214	2.28322	5.48638	2.68349	1.60918	2.0196	1.46597	3.07243	1.32051	1.80169	0.963156
0.9164	1.03226	1.11864	4.58921	2.50783	1.57971	2.56909	1.90308	3.19164	1.1776	2.19509	1.40715
0.770724	0.940711	1.52055	9.04018	2.32135	1.75541	1.89073	1.78231	3.14808	1.56861	2.04674	0.624614
1.11428	1.32119	0.803817	2.94669	1.93245	1.74012	1.83648	1.64838	3.83827	1.33077	1.58044	1.34918
1.28216	1.2493	0.650446	2.09979	1.60893	2.52696	2.45166	1.58321	3.62059	2.00225	1.5955	1.73139
1.05885	1.39143	1.9076	1.04593	2.02803	1.81291	1.69844	1.64002	3.60333	1.55625	2.04665	1.02867
1.32472	1.22273	1.06707	1.66936	1.11645	1.21787	1.87726	1.72597	3.98899	1.57941	2.56261	1.12049
1.15652	1.15327	1.0623	1.87663	1.60647	1.07412	1.60644	1.62381	3.86705	2.01791	2.24583	1.30229
1.13718	1.70676	1.07649	0.235591	0.441653	1.23511	2.63486	1.50296	2.87677	2.29829	2.11779	1.27074
1.29661	1.32515	2.11476	1.15767	0.696136	1.238	1.47	1.45088	2.81485	0.545864	1.9015	0.940466
1.35316	1.54963	1.91716	1.61769	0.984275	1.3612	1.66076	1.20647	3.44823	1.04064	1.6954	1.02488
1.32474	1.25387	2.08065	2.7253	0.656966	0.751175	1.58823	1.57113	1.60204	1.40003	2.89704	1.20223
1.45408	1.46848	1.47167	3.93705	0.0628183	0.701972	2.12801	1.80514	4.05675	1.40003	2.38325	1.08018
1.4352	1.34366	1.22314	4.44207	0.183196	1.20222	1.79508	1.73364	1.0136	1.10017	3.22773	1.22357
1.34841	1.13542	0.795408	5.6562	0.333127	1.07949	2.5562	1.88931	3.74346	1.59125	2.35518	0.767934
0.81495	0.710703	1.68065	1.91922	0.0353442	1.69874	2.12994	0.750227	0.68671	1.0424	1.35409	0.445759
0.378941	0.661412	2.06547	2.18193	0.134691	1.95782	1.60051	1.2517	2.88585	1.41409	1.94386	0.213033
0.399739	0.820397	1.8704	2.145	0.0583889	1.67493	1.6154	1.64173	2.31585	1.10715	2.29579	0.167467
0.540023	1.1367	2.12172	2.1307	0.106781	1.82542	2.48193	1.07875	2.19889	1.43023	2.04685	1.28477
0.863853	1.21583	1.70865	2.17105	0.55343	1.86754	2.30603	1.02702	1.9008	1.35947	2.26488	1.55609
1.39921	1.11597	1.72553	2.05182	0.421265	1.93655	2.07729	1.27316	1.28895	1.39518	1.98648	0.874402
1.05163	1.13369	1.2931	1.56625	0.909618	2.3717	1.99218	1.16035	2.57537	1.58699	1.28562	0.648033
1.03798	1.34801	1.55902	1.65138	0.852525	2.12533	1.88177	1.15776	2.13334	1.3346	2.54366	0.773604
1.00544	1.02251	1.30682	1.79816	0.9141	2.19657	2.85505	0.982476	1.77126	1.10825	3.13057	1.05736
0.892715	1.20609	0.836509	1.60752	0.96316	2.05562	2.33415	1.20438	1.95799	2.07053	3.05506	1.45329
1.10084	1.24226	0.527209	1.66166	0.702262	1.85178	2.86926	1.18809	4.67032	1.72351	2.58984	0.728634
1.40059	1.36814	0.0768768	1.10896	0.498755	2.09842	1.77815	1.62211	2.45112	1.1441	2.92911	0.606772
1.22565	1.31231	1.51699	1.60313	0.653175	2.30191	3.73154	2.14403	3.24037	1.12683	2.80165	0.985226
1.27051	1.39911	1.61988	2.27178	0.527742	2.16986	2.2947	1.9621	3.15296	1.82288	2.34639	1.51346
1.59063	1.76021	1.24136	1.4407	0.457066	1.99089	2.43493	1.37055	3.29532	2.3089	2.65942	1.54796
1.37631	1.22768	1.25274	1.04805	0.71619	1.792	2.74283	1.39553	2.90311	1.81581	2.64481	1.27638
1.28335	1.29622	2.33623	1.26163	0.776419	1.43266	3.19569	1.6118	2.83956	2.0745	2.7975	2.13612
1.35577	1.35371	1.87737	0.746402	0.808929	1.18225	2.69314	1.41934	3.60239	2.2171	2.41859	1.2506
1.15546	1.55104	2.1194	2.14631	1.17732	1.10998	2.35784	1.55216	3.85677	1.67774	3.63729	1.07199
1.16976	1.64445	2.58578	1.3653	1.02	1.27308	4.64448	2.29073	2.14896	1.50965	2.80981	2.04575
						0.961008	2.63181	0.386697	0.344283	1.46803	0.903245
						0.98141	2.24337	0.514185	0.783108	1.38459	0.272083
						1.44402	2.24173	0.511761	1.94428	1.25094	0.331697
						1.71886	1.98205	0.719416	1.18993	1.47742	0.683412
						1.61137	1.08582	0.758469	0.843167	1.86822	0.211383
						1.557	1.14521	0.787232	0.563726	1.43207	0.825666
						1.57664	1.31493	1.13186	0.733989	1.60096	1.44356
						2.16541	1.33733	1.25592	0.744997	1.5356	1.5011
						1.20713	1.25143	1.26665	1.3338	1.35558	1.48843
						1.22062	0.873773	1.08804	1.08599	1.66624	1.22139
						0.945902	0.912611	0.982658	1.01991	1.32753	0.758522
						1.53599	1.19735	1.08316	1.38637	1.30163	0.505933
						1.05066	1.30244	1.64783	0.772446	1.61835	0.547073
						1.05302	1.82764	1.09194	1.05205	1.85584	0.729212
						1.52413	1.33363	1.5089	1.57195	1.61201	1.22187
						1.21021	1.53001	1.08809	1.96047	1.18293	1.49178
						1.05026	1.74073	0.471443	1.65904	1.00576	1.68037
						1.23811	1.33724	1.08616	1.36034	1.75549	1.4013
						1.81352	1.53982	1.11632	1.02191	1.16389	1.35465
						1.00266	1.61469	1.51037	2.31544	1.20668	1.78712
						0.632771	1.52637	1.81748	0.846838	0.575235	1.41615
						1.08528	1.08903	1.92207	1.24961	0.357145	0.820373
						0.910721	1.25291	2.46792	1.72897	1.11411	1.59349
						1.06906	1.25111	2.23907	1.38401	1.28745	1.67834
						1.17916	1.34578	2.409	1.21509	1.1579	1.95736
						1.13013	1.11679	2.26559	1.72377	0.869082	2.33183
						1.18113	1.29763	2.59912	1.65546	0.702344	1.6181
						1.36176	1.20112	2.1268	2.0252	1.33436	2.25572
						1.5722	1.37005	1.76997	2.72929	1.16792	2.27365
						0.998294	1.04572	1.7927	0.692226	1.32159	2.26456
						1.31785	1.55712	1.85447	1.01151	1.00114	1.86581
						1.36166	1.1238	1.9464	1.28848	1.62434	1.71474
						1.35542	1.18823	1.8618	0.388124	0.944446	1.68128
						1.42433	1.61536	1.84868	0.233058	1.1878	2.02086
						1.49938	1.47964	1.52648	2.16424	1.38345	1.75127
						1.99267	2.02035	1.62848	2.39108	1.84052	2.5389
						1.58339	1.3794	0.657554	2.27341	1.57499	2.47892
						2.00196	2.33547	0.937715	2.54379	1.75427	2.57613
						1.52616	1.6469	0.984203	2.83856	1.22997	2.49641
						1.6331	1.30021	1.32672	3.17045	1.09156	2.35857

## Sheet: Fig. S9
Supplementary Fig. 9b			Supplementary Fig. 9c
Tip - siCTL	Middle - siCTL		mRNA Expression
Norm. CTNF	Norm. CTNF				Low	Actual	High
0.753073	0.732556		siCTL (24 hrs)	PROX1	0.052401	1	0.0552987
0.92216	0.87772		siSELE (24 hrs)	PROX1	0.0869526	0.706853	0.0991493
1.55991	1.85851		siCTL (48 hrs)	PROX1	0.208262	0.948301	0.266871
0.932417	1.15606		siSELE (48 hrs)	PROX1	0.177218	0.691724	0.238259
0.892269	0.452027
0.771591	1.36078
1.24327	0.925315
0.952253	1.38633
0.73266	0.590311
1.36531	0.921382
0.946902	1.07482
0.577738	0.659205
0.790511	0.451723
0.585498	1.95209
0.765684	1.29117
0.920435	0.965086
0.660489	1.01527
1.1658	0.757317
0.860782	1.77702
0.48898	1.56226
0.499799	1.53707
0.214738	0.99537
0.673871	0.727018
1.446	0.621195
0.89361	1.82406
0.827926	0.917232
0.375365	1.06794
0.168413	1.98867
0.826662	1.01879
0.755019	0.973289
0.198344	0.791786
1.00436	0.710624
0.982422	0.861709
1.53262	0.717745
0.497036	0.642163
0.825674	0.238364
1.0415	0.332622
1.34531	0.308387
1.73632	0.894076
0.590927	1.06494
